# Supplementary material for: Exploiting the aggregation propensity of beta-lactamases to design inhibitors that induce enzyme misfolding
Source: Nat Commun. 2023 Sep 9;14:5571. doi: 10.1038/s41467-023-41191-z (PMC10492782; doi:10.1038/s41467-023-41191-z)
Supplement: Supplementary file 4 — Source data [file 41467_2023_41191_MOESM4_ESM.xlsx]

## Sheet: Figure 1D
Temperature (oC)	buffer							tazobactam
15.0286	349.429	349.46	349.42	349.433	349.399	349.442	349.438	349.221	349.235	349.227	349.268	349.289	349.239	349.269
15.5287	349.436	349.462	349.422	349.456	349.405	349.457	349.45	349.298	349.297	349.294	349.323	349.362	349.29	349.329
16.0576	349.433	349.485	349.435	349.467	349.417	349.47	349.463	349.337	349.347	349.341	349.372	349.408	349.343	349.375
16.5865	349.442	349.479	349.438	349.464	349.412	349.473	349.462	349.38	349.378	349.373	349.404	349.429	349.372	349.402
17.1154	349.437	349.477	349.441	349.467	349.42	349.484	349.463	349.399	349.407	349.397	349.436	349.471	349.403	349.431
17.6347	349.436	349.488	349.446	349.474	349.416	349.488	349.479	349.41	349.429	349.423	349.453	349.484	349.411	349.445
18.1733	349.435	349.489	349.44	349.481	349.415	349.486	349.479	349.438	349.448	349.442	349.483	349.5	349.429	349.477
18.7118	349.429	349.485	349.45	349.485	349.414	349.492	349.485	349.457	349.467	349.454	349.496	349.519	349.468	349.49
19.2407	349.437	349.495	349.448	349.483	349.416	349.5	349.478	349.476	349.479	349.466	349.501	349.539	349.479	349.504
19.76	349.433	349.493	349.45	349.477	349.421	349.494	349.482	349.473	349.482	349.489	349.499	349.541	349.483	349.517
20.2889	349.434	349.488	349.454	349.488	349.409	349.5	349.491	349.491	349.491	349.496	349.542	349.538	349.498	349.517
20.8179	349.424	349.492	349.447	349.482	349.416	349.492	349.481	349.501	349.514	349.494	349.541	349.559	349.508	349.54
21.366	349.432	349.498	349.446	349.483	349.415	349.497	349.493	349.513	349.503	349.513	349.542	349.561	349.51	349.547
21.8853	349.416	349.496	349.447	349.481	349.419	349.498	349.491	349.508	349.525	349.527	349.555	349.557	349.518	349.542
22.4142	349.432	349.48	349.439	349.48	349.411	349.498	349.487	349.519	349.524	349.517	349.555	349.577	349.525	349.541
22.9528	349.427	349.491	349.434	349.477	349.415	349.498	349.485	349.53	349.524	349.519	349.567	349.586	349.531	349.551
23.4817	349.431	349.487	349.444	349.472	349.403	349.483	349.488	349.552	349.543	349.535	349.576	349.584	349.534	349.562
24.0106	349.426	349.489	349.444	349.475	349.411	349.493	349.481	349.527	349.551	349.547	349.577	349.607	349.538	349.561
24.5395	349.423	349.486	349.437	349.473	349.413	349.49	349.478	349.537	349.547	349.552	349.59	349.593	349.559	349.568
25.0684	349.419	349.478	349.431	349.474	349.412	349.473	349.483	349.564	349.566	349.541	349.593	349.605	349.553	349.593
25.5973	349.418	349.484	349.433	349.472	349.399	349.47	349.479	349.553	349.568	349.525	349.609	349.609	349.548	349.582
26.1263	349.404	349.472	349.431	349.46	349.404	349.472	349.465	349.565	349.563	349.549	349.588	349.618	349.556	349.592
26.6552	349.398	349.463	349.418	349.45	349.398	349.456	349.457	349.554	349.564	349.552	349.607	349.621	349.555	349.595
27.1841	349.405	349.474	349.415	349.462	349.388	349.469	349.46	349.568	349.567	349.568	349.601	349.61	349.562	349.587
27.713	349.403	349.454	349.411	349.447	349.383	349.459	349.455	349.569	349.571	349.575	349.604	349.613	349.566	349.6
28.2708	349.395	349.449	349.404	349.455	349.382	349.465	349.44	349.573	349.56	349.563	349.605	349.621	349.575	349.601
28.8285	349.397	349.453	349.418	349.447	349.385	349.451	349.445	349.563	349.594	349.563	349.611	349.625	349.568	349.592
29.3478	349.393	349.451	349.411	349.435	349.373	349.454	349.453	349.58	349.583	349.556	349.624	349.629	349.586	349.614
29.8768	349.398	349.437	349.403	349.431	349.379	349.439	349.437	349.584	349.574	349.573	349.619	349.633	349.592	349.606
30.4057	349.383	349.438	349.393	349.426	349.368	349.435	349.437	349.575	349.574	349.567	349.624	349.644	349.623	349.613
30.9057	349.38	349.422	349.396	349.415	349.368	349.441	349.428	349.583	349.571	349.566	349.631	349.634	349.623	349.617
31.4443	349.374	349.427	349.398	349.415	349.357	349.429	349.43	349.574	349.575	349.564	349.624	349.649	349.607	349.612
31.9732	349.377	349.426	349.392	349.407	349.36	349.429	349.412	349.572	349.579	349.554	349.628	349.648	349.615	349.614
32.5021	349.371	349.422	349.384	349.418	349.353	349.423	349.422	349.587	349.585	349.547	349.628	349.652	349.62	349.608
33.0599	349.362	349.427	349.383	349.403	349.34	349.417	349.404	349.58	349.571	349.545	349.621	349.628	349.621	349.618
33.5503	349.372	349.422	349.384	349.395	349.347	349.414	349.417	349.584	349.586	349.561	349.625	349.64	349.612	349.613
34.0889	349.363	349.417	349.375	349.409	349.335	349.413	349.411	349.594	349.573	349.555	349.639	349.645	349.617	349.606
34.637	349.348	349.421	349.376	349.402	349.334	349.408	349.412	349.585	349.57	349.543	349.63	349.649	349.628	349.607
35.1467	349.351	349.42	349.355	349.397	349.338	349.418	349.413	349.59	349.584	349.552	349.642	349.653	349.624	349.623
35.7045	349.336	349.4	349.359	349.399	349.33	349.429	349.41	349.582	349.58	349.542	349.639	349.638	349.635	349.616
36.2141	349.345	349.42	349.352	349.396	349.315	349.407	349.413	349.574	349.57	349.544	349.648	349.638	349.629	349.623
36.7719	349.335	349.397	349.357	349.385	349.313	349.405	349.406	349.585	349.576	349.542	349.645	349.661	349.625	349.625
37.2624	349.333	349.408	349.357	349.394	349.317	349.408	349.414	349.584	349.579	349.547	349.644	349.649	349.625	349.623
37.8009	349.332	349.406	349.358	349.392	349.3	349.413	349.419	349.597	349.586	349.544	349.644	349.64	349.634	349.625
38.3587	349.327	349.41	349.355	349.389	349.314	349.415	349.4	349.596	349.594	349.547	349.662	349.675	349.651	349.63
38.8972	349.332	349.393	349.332	349.386	349.317	349.41	349.414	349.6	349.605	349.555	349.664	349.685	349.639	349.635
39.4261	349.337	349.401	349.332	349.393	349.319	349.416	349.405	349.59	349.599	349.566	349.66	349.686	349.661	349.649
39.955	349.336	349.394	349.328	349.391	349.325	349.407	349.4	349.62	349.621	349.57	349.695	349.695	349.66	349.664
40.4551	349.325	349.396	349.339	349.37	349.31	349.405	349.406	349.62	349.631	349.587	349.695	349.708	349.677	349.664
41.0129	349.341	349.388	349.333	349.375	349.324	349.405	349.392	349.629	349.633	349.62	349.711	349.718	349.679	349.693
41.5322	349.332	349.394	349.327	349.367	349.333	349.404	349.386	349.64	349.645	349.632	349.721	349.744	349.69	349.687
42.0418	349.34	349.382	349.335	349.364	349.322	349.409	349.395	349.68	349.665	349.635	349.746	349.75	349.712	349.722
42.5804	349.343	349.389	349.334	349.37	349.327	349.4	349.381	349.672	349.69	349.66	349.756	349.775	349.736	349.733
43.1285	349.346	349.392	349.344	349.373	349.331	349.401	349.401	349.688	349.715	349.68	349.78	349.806	349.773	349.75
43.6574	349.351	349.383	349.342	349.373	349.343	349.403	349.382	349.725	349.735	349.695	349.818	349.822	349.784	349.769
44.196	349.362	349.398	349.351	349.378	349.338	349.404	349.404	349.738	349.755	349.734	349.843	349.846	349.801	349.787
44.7345	349.361	349.406	349.358	349.383	349.339	349.412	349.401	349.777	349.785	349.76	349.872	349.895	349.842	349.83
45.2634	349.374	349.397	349.368	349.389	349.34	349.405	349.414	349.825	349.82	349.794	349.894	349.914	349.867	349.866
45.7827	349.386	349.415	349.379	349.398	349.351	349.448	349.425	349.84	349.859	349.825	349.95	349.953	349.905	349.889
46.3213	349.395	349.428	349.381	349.419	349.371	349.454	349.434	349.887	349.894	349.868	349.975	349.993	349.948	349.933
46.8502	349.41	349.447	349.406	349.44	349.394	349.459	349.461	349.937	349.921	349.923	350.029	350.023	349.998	349.979
47.3695	349.434	349.467	349.419	349.45	349.408	349.49	349.471	349.977	349.969	349.965	350.074	350.07	350.027	350.021
47.8888	349.453	349.493	349.449	349.471	349.441	349.51	349.492	350.031	350.012	349.998	350.121	350.108	350.087	350.042
48.4273	349.471	349.516	349.474	349.501	349.443	349.541	349.527	350.062	350.066	350.044	350.156	350.156	350.133	350.113
48.9659	349.517	349.557	349.508	349.528	349.486	349.565	349.568	350.12	350.1	350.108	350.204	350.201	350.176	350.155
49.4948	349.547	349.594	349.533	349.561	349.511	349.602	349.608	350.177	350.184	350.147	350.282	350.271	350.232	350.21
50.0237	349.582	349.628	349.593	349.604	349.556	349.649	349.636	350.226	350.226	350.21	350.319	350.311	350.282	350.258
50.5526	349.624	349.679	349.616	349.643	349.595	349.702	349.683	350.286	350.257	350.26	350.379	350.38	350.342	350.329
51.0815	349.671	349.724	349.671	349.707	349.654	349.735	349.746	350.334	350.32	350.31	350.425	350.439	350.393	350.378
51.6297	349.732	349.799	349.724	349.762	349.7	349.806	349.798	350.388	350.391	350.356	350.482	350.475	350.451	350.433
52.1586	349.794	349.855	349.793	349.822	349.75	349.874	349.862	350.457	350.418	350.422	350.541	350.522	350.493	350.486
52.6971	349.875	349.921	349.854	349.897	349.824	349.931	349.924	350.503	350.478	350.479	350.6	350.574	350.554	350.548
53.2164	349.943	349.974	349.91	349.966	349.881	350.002	349.982	350.558	350.548	350.541	350.649	350.622	350.627	350.595
53.7453	349.996	350.051	349.982	350.029	349.952	350.065	350.063	350.609	350.586	350.577	350.702	350.682	350.659	350.648
54.255	350.068	350.134	350.053	350.091	350.052	350.14	350.122	350.653	350.622	350.65	350.748	350.73	350.706	350.703
54.7743	350.134	350.17	350.106	350.155	350.107	350.183	350.178	350.718	350.68	350.666	350.792	350.77	350.756	350.76
55.3032	350.186	350.238	350.13	350.212	350.121	350.239	350.213	350.761	350.728	350.744	350.817	350.821	350.806	350.812
55.8514	350.229	350.262	350.176	350.25	350.167	350.281	350.253	350.784	350.753	350.758	350.865	350.847	350.829	350.838
56.3707	350.271	350.309	350.203	350.286	350.236	350.301	350.301	350.835	350.788	350.795	350.89	350.895	350.876	350.893
56.89	350.298	350.337	350.235	350.315	350.282	350.355	350.322	350.848	350.825	350.852	350.936	350.933	350.932	350.935
57.4285	350.334	350.339	350.258	350.341	350.297	350.365	350.351	350.876	350.857	350.867	350.977	350.963	350.952	350.965
57.9767	350.356	350.383	350.278	350.369	350.283	350.388	350.357	350.934	350.9	350.9	351.012	350.971	350.98	350.99
58.496	350.375	350.377	350.301	350.367	350.295	350.401	350.393	350.948	350.921	350.919	351.01	351.01	351.006	351.036
59.0249	350.392	350.397	350.306	350.399	350.311	350.432	350.389	350.974	350.94	350.94	351.065	351.016	351.031	351.041
59.5538	350.369	350.423	350.318	350.392	350.327	350.428	350.405	350.998	350.965	350.974	351.079	351.052	351.04	351.072
60.0731	350.351	350.417	350.322	350.417	350.35	350.449	350.414	351.012	350.962	350.979	351.09	351.062	351.078	351.102
60.6116	350.381	350.425	350.325	350.418	350.356	350.449	350.441	351.022	350.995	351.005	351.115	351.096	351.077	351.123
61.1309	350.434	350.436	350.334	350.423	350.358	350.449	350.443	351.048	351.012	351.036	351.128	351.125	351.115	351.139
61.6599	350.432	350.443	350.332	350.422	350.358	350.475	350.449	351.071	351.028	351.058	351.157	351.115	351.125	351.147
62.1984	350.42	350.429	350.333	350.418	350.363	350.46	350.451	351.093	351.057	351.053	351.147	351.148	351.136	351.187
62.7273	350.41	350.437	350.33	350.43	350.379	350.47	350.457	351.104	351.062	351.078	351.178	351.157	351.156	351.165
63.2466	350.448	350.451	350.351	350.455	350.398	350.48	350.454	351.124	351.088	351.112	351.191	351.187	351.165	351.205
63.7755	350.456	350.454	350.365	350.436	350.421	350.465	350.454	351.133	351.102	351.112	351.207	351.206	351.178	351.226
64.3044	350.453	350.474	350.358	350.458	350.41	350.48	350.462	351.137	351.097	351.135	351.234	351.201	351.211	351.245
64.843	350.469	350.474	350.357	350.492	350.422	350.478	350.469	351.158	351.125	351.139	351.232	351.225	351.208	351.244
65.3911	350.471	350.468	350.352	350.489	350.495	350.477	350.477	351.174	351.138	351.161	351.229	351.24	351.23	351.271
65.9104	350.451	350.465	350.343	350.474	350.461	350.481	350.464	351.174	351.158	351.165	351.253	351.249	351.245	351.265
66.4297	350.49	350.476	350.371	350.491	350.243	350.503	350.484	351.21	351.141	351.199	351.282	351.25	351.252	351.295
66.9586	350.557	350.481	350.367	350.494	350.396	350.489	350.493	351.208	351.182	351.18	351.278	351.26	351.259	351.293
67.526	350.54	350.487	350.368	350.511	350.464	350.49	350.484	351.226	351.19	351.21	351.296	351.219	351.273	351.31
68.0357	350.546	350.522	350.373	350.53	350.473	350.514	350.511	351.235	351.197	351.22	351.302	351.277	351.291	351.302
68.555	350.595	350.521	350.385	350.53	350.452	350.516	350.519	351.262	351.198	351.243	351.298	351.325	351.305	351.35
69.0743	350.601	350.525	350.392	350.553	350.452	350.528	350.511	351.261	351.218	351.26	351.319	351.313	351.309	351.334
69.6032	350.63	350.551	350.392	350.554	350.536	350.526	350.531	351.276	351.221	351.257	351.342	351.318	351.333	351.373
70.161	350.644	350.549	350.401	350.565	350.558	350.545	350.543	351.275	351.23	351.241	351.364	351.338	351.32	351.361
70.6707	350.644	350.559	350.423	350.582	350.473	350.553	350.549	351.277	351.256	351.276	351.345	351.334	351.345	351.375
71.1804	350.634	350.574	350.424	350.605	350.569	350.553	350.565	351.276	351.253	351.283	351.356	351.352	351.34	351.399
71.7093	350.651	350.575	350.459	350.624	350.669	350.57	350.573	351.309	351.271	351.287	351.374	351.366	351.347	351.392
72.2382	350.667	350.599	350.442	350.616	350.677	350.59	350.572	351.31	351.293	351.29	351.383	351.39	351.372	351.407
72.7767	350.662	350.607	350.46	350.656	350.604	350.572	350.604	351.339	351.282	351.329	351.397	351.397	351.357	351.406
73.296	350.679	350.613	350.49	350.665	350.67	350.602	350.642	351.331	351.306	351.327	351.401	351.39	351.399	351.41
73.8442	350.691	350.628	350.518	350.679	350.71	350.6	350.641	351.347	351.319	351.345	351.414	351.386	351.395	351.439
74.3635	350.724	350.647	350.515	350.703	350.668	350.617	350.64	351.346	351.327	351.377	351.459	351.418	351.414	351.467
74.8732	350.722	350.668	350.529	350.713	350.766	350.619	350.694	351.39	351.338	351.376	351.457	351.429	351.406	351.452
75.4021	350.751	350.676	350.577	350.726	350.788	350.636	350.708	351.389	351.35	351.384	351.449	351.454	351.436	351.474
75.9406	350.78	350.69	350.554	350.764	350.76	350.649	350.737	351.425	351.364	351.413	351.494	351.48	351.446	351.485
76.4503	350.804	350.709	350.585	350.785	350.704	350.632	350.734	351.427	351.387	351.419	351.488	351.498	351.457	351.526
76.9792	350.817	350.718	350.598	350.807	350.911	350.676	350.744	351.445	351.41	351.439	351.532	351.499	351.471	351.5
77.5274	350.828	350.713	350.631	350.85	350.832	350.734	350.765	351.475	351.421	351.456	351.539	351.533	351.48	351.525
78.0178	350.825	350.767	350.647	350.838	350.903	350.751	350.776	351.474	351.444	351.499	351.564	351.544	351.527	351.532
78.5756	350.903	350.796	350.624	350.86	350.88	350.705	350.841	351.515	351.478	351.511	351.572	351.572	351.54	351.575
79.0853	350.922	350.788	350.734	350.896	350.929	350.761	350.853	351.531	351.497	351.506	351.594	351.593	351.556	351.601
79.6046	350.945	350.843	350.706	350.91	350.974	350.801	350.869	351.558	351.515	351.525	351.615	351.601	351.583	351.606
80.1431	350.935	350.891	350.767	350.929	351.069	350.83	350.893	351.576	351.538	351.58	351.642	351.634	351.602	351.653
80.672	350.971	350.871	350.795	350.95	350.974	350.823	350.948	351.618	351.556	351.591	351.669	351.668	351.619	351.669
81.1817	351.036	350.938	350.845	350.997	351.065	350.88	350.978	351.639	351.611	351.601	351.694	351.694	351.645	351.675
81.7202	351.053	350.959	350.845	350.98	351.145	350.908	350.987	351.659	351.62	351.642	351.702	351.686	351.668	351.694
82.2299	351.038	351.004	350.929	351.05	351.089	350.947	351.014	351.696	351.625	351.658	351.742	351.753	351.686	351.735
82.7877	351.141	351.03	350.92	351.068	351.113	350.965	351.035	351.69	351.656	351.67	351.769	351.758	351.721	351.75
83.2974	351.204	351.036	350.976	351.07	351.192	351.025	351.015	351.726	351.683	351.733	351.796	351.778	351.738	351.803
83.8263	351.214	351.092	351.058	351.101	351.213	351.003	351.101	351.765	351.727	351.747	351.804	351.79	351.78	351.81
84.3552	351.27	351.111	351.012	351.17	351.278	351.035	351.16	351.819	351.734	351.776	351.875	351.85	351.803	351.838
84.8937	351.316	351.157	351.091	351.141	351.214	351.067	351.163	351.831	351.764	351.799	351.9	351.872	351.869	351.872
85.3938	351.284	351.187	351.15	351.178	351.329	351.14	351.207	351.853	351.838	351.835	351.905	351.904	351.859	351.894
85.9419	351.34	351.206	351.194	351.174	351.326	351.207	351.259	351.883	351.845	351.873	351.964	351.943	351.895	351.908
86.4516	351.375	351.211	351.247	351.241	351.354	351.151	351.272	351.892	351.854	351.907	351.98	351.959	351.919	351.927
86.9805	351.344	351.305	351.262	351.269	351.35	351.252	351.259	351.954	351.905	351.935	352.002	351.999	351.964	351.992
87.4998	351.437	351.312	351.283	351.293	351.451	351.274	351.295	351.961	351.948	351.959	352.04	352.018	351.987	352.011
88.0384	351.448	351.354	351.338	351.319	351.001	351.33	351.315	352.031	351.969	351.983	352.075	352.077	352.038	352.051
88.5481	351.433	351.373	351.299	351.352	351.505	351.304	351.428	352.066	352.003	352.025	352.13	352.092	352.066	352.094
89.0866	351.516	351.384	351.312	351.325	351.548	351.422	351.436	352.093	352.045	352.046	352.147	352.148	352.113	352.132
89.6251	351.54	351.443	351.401	351.423	351.51	351.409	351.479	352.132	352.112	352.094	352.191	352.163	352.109	352.136
90.1348	351.519	351.435	351.368	351.457	351.67	351.541	351.506	352.163	352.138	352.134	352.216	352.192	352.169	352.183
90.6734	351.58	351.421	351.428	351.502	351.671	351.601	351.516	352.197	352.137	352.174	352.26	352.221	352.193	352.228
91.1927	351.579	351.485	351.38	351.502	351.673	351.718	351.545	352.231	352.191	352.203	352.286	352.252	352.216	352.243
91.7216	351.636	351.516	351.451	351.54	351.607	351.769	351.63	352.272	352.213	352.248	352.33	352.297	352.279	352.295
92.2505	351.627	351.493	351.419	351.567	351.669	351.767	351.65	352.314	352.253	352.316	352.377	352.318	352.306	352.317
92.7505	351.672	351.538	351.452	351.603	351.816	351.801	351.687	352.329	352.284	352.32	352.403	352.357	352.35	352.361
93.3083	351.732	351.524	351.506	351.661	351.843	351.819	351.81	352.381	352.332	352.36	352.432	352.398	352.343	352.395
93.8276	351.755	351.535	351.508	351.681	351.863	351.766	351.794	352.448	352.383	352.405	352.494	352.439	352.41	352.426
94.3469	351.772	351.591	351.533	351.725	351.778	352.03	351.812	352.469	352.406	352.414	352.524	352.481	352.449	352.47
94.8951	351.69	351.654	351.526	351.774	351.908	351.961	351.803	352.503	352.477	352.487	352.567	352.542	352.47	352.507
	351.788	351.658	351.571	351.826	351.913	352.141	351.882	352.537	352.495	352.544	352.588	352.562	352.54	352.545
	351.82	351.744	351.585	351.852	351.973	351.802	352.076	352.576	352.561	352.553	352.662	352.578	352.56	352.575
	351.872	351.821	351.619	351.917	352.059	352.211	351.863	352.58	352.581	352.616	352.673	352.628	352.589	352.64
	351.851	351.788	351.642	351.938	352.103	352.23	352.026	352.65	352.637	352.668	352.753	352.655	352.66	352.674
	351.873	351.92	351.666	351.948	351.937	352.195	352.105	352.681	352.668	352.691	352.768	352.745	352.718	352.733
	351.965	351.869	351.733	351.991	352.211	352.347	352.137	352.74	352.701	352.724	352.788	352.763	352.758	352.778
	352	351.949	351.854	352.059	352.16	352.249	352.05	352.759	352.745	352.804	352.83	352.834	352.782	352.816
	352.018	351.998	351.886	352.049	352.119	352.342	351.936	352.829	352.836	352.876	352.907	352.851	352.803	352.859
	352.085	352.054	352.033	352.14	352.239	352.43	351.917	352.867	352.867	352.877	352.933	352.878	352.87	352.899
	352.105	352.198	352.103	352.163	352.189	352.294	352.403	352.919	352.899	352.95	353.003	352.925	352.896	352.942
	352.186	352.116	352.189	352.199	352.266	352.409	352.523	353.013	352.925	352.997	353.053	352.976	352.984	352.986
	352.332	352.187	352.407	352.249	352.279	352.411	352.337	353.047	353.015	353.119	353.095	353.034	353.043	353.022
	352.674	352.27	352.395	352.256	352.349	352.581	352.446	353.103	353.052	353.08	353.153	353.081	353.069	353.101
	352.465	352.199	352.65	352.323	352.545	352.511	352.553	353.137	353.106	353.189	353.201	353.144	353.113	353.135
	352.594	352.385	352.691	352.317	352.58	352.741	352.514	353.16	353.163	353.187	353.25	353.203	353.184	353.193
	352.848	352.507	352.898	352.42	352.59	352.681	352.702	353.203	353.191	353.267	353.322	353.255	353.231	353.244
	352.74	352.571	352.893	352.48	352.591	352.737	352.807	353.324	353.266	353.366	353.361	353.322	353.281	353.29
	352.786	352.644	353.013	352.467	352.647	352.874	353.174	353.321	353.326	353.38	353.415	353.358	353.311	353.326
	352.936	352.708	353.083	352.549	352.713	352.962	352.94	353.426	353.392	353.424	353.454	353.436	353.411	353.375
	352.859	352.789	353.124	352.675	352.72	353.17	353.222	353.476	353.418	353.514	353.534	353.475	353.464	353.467
	353.058	352.975	353.293	352.626	352.971	352.984	353.37	353.526	353.519	353.554	353.581	353.552	353.528	353.516
	352.951	353.032	353.315	352.78	353.032	353.471	353.405	353.575	353.58	353.6	353.657	353.585	353.589	353.562
	353.165	353.084	353.013	352.838	353.051	353.091	352.955	353.657	353.647	353.698	353.721	353.683	353.632	353.655
	353.233	353.22	353.48	353.005	353.072	353.344	353.31	353.695	353.668	353.726	353.808	353.701	353.689	353.725
	353.398	353.431	353.62	352.902	353.161	353.428	354.063	353.745	353.737	353.755	353.795	353.771	353.768	353.761
	353.306	353.493	353.595	353.122	353.281	353.34	355.966	353.85	353.781	353.879	353.893	353.846	353.823	353.818
	353.458	353.656	353.795	353.314	353.347	353.612	353.745	353.918	353.882	353.933	353.94	353.888	353.898	353.908
	353.37	353.749	353.83	353.362	353.407	353.836	353.834	353.951	353.94	353.948	354.037	354.017	353.976	353.959
	353.66	353.61	353.789	353.378	353.603	353.801	353.836	354.044	354.018	353.965	354.067	354.01	354.004	354.013
	353.793	354.194	354.12	353.637	354.345	353.566	354.136	354.117	354.038	354.043	354.155	354.122	354.065	354.073
	353.849	354.333	354.125	354.008	353.69	354.116	354.386	354.161	354.12	354.131	354.244	354.171	354.15	354.156
	353.816	354.371	354.41	354.161	353.904	354.117	354.568	354.274	354.159	354.224	354.262	354.188	354.225	354.175
	353.657	354.252	354.286	354.048	354.316	354.467	354.072	354.32	354.248	354.215	354.37	354.283	354.316	354.291
	354.162	354.432	354.792	354.494	354.36	354.527	354.437	354.431	354.27	354.347	354.414	354.371	354.405	354.33
	354.46	354.557	354.782	353.447	354.439	354.458	354.464	354.448	354.288	354.431	354.462	354.362	354.463	354.399
	354.928	354.948	354.925	355.173	354.91	354.523	354.625	354.518	354.421	354.432	354.565	354.418	354.5	354.495

## Sheet: Figure 1E 
Temperature (oC)	buffer							tazobactam
15.0286	408.448	452.709	427.249	428.454	384.766	428.379	411.755	393.26	378.38	377.516	363.259	315.212	384.688	330.399
15.4229	390.597	437.359	406.744	415.552	377.061	409.013	412.005	396.549	360.241	373.68	356.858	322.394	384.788	328.193
15.8557	390.711	442.107	584.85	415.513	361.29	397.667	398.018	385.945	371.54	369.139	345.263	320.462	387.052	323.398
16.2692	388.375	458.125	420.196	418.098	378.981	415.083	407.517	397.352	368.407	380.215	366.662	322.461	388.804	318.49
16.6827	395.023	448.796	421.548	433.018	376.389	416.412	404.399	403.444	375.901	375.145	366.943	328.481	388.414	335.139
17.1154	398.548	445.831	414.766	432.338	369.762	419.071	393.003	382.542	365.628	385.24	355.878	330.659	386.443	330.393
17.5482	386.999	445.995	414.167	432.843	382.036	413.976	399.405	394.216	371.735	382.594	361.788	332.091	391.825	326.762
17.9809	391.256	451.772	420.88	435.482	369.858	427.315	403.5	409.783	383.346	383.697	364.392	325.617	392.844	333.157
18.3945	396.05	448.493	420.371	428.004	376.374	416.509	403.856	396.355	360.314	387.387	359.148	322.264	388.439	339.317
18.8176	398.303	451.244	418.125	435.068	379.989	428.668	405.691	397.836	380.228	375.459	361.12	326.028	390.035	340.347
19.2311	398.268	448.276	426.606	427.049	382.97	427.396	404.144	411.492	380.431	385.277	371.999	328.843	396.547	331.625
19.6639	399.532	453.586	422.45	442.471	388.516	424.089	406.404	420.682	376.729	381.134	366.38	319.444	398.503	338.087
20.0966	394.07	451.755	402.561	425.402	373.184	420.022	399.962	416.547	377.342	377.816	370.534	334.673	402.268	336.992
20.5101	401.463	463.34	422.175	430.354	387.172	432.613	411.223	411.968	379.451	399.664	376.184	323.46	397.51	335.838
20.9429	406.967	463.085	423.477	434.797	374.492	415.903	405.565	407.78	372.894	391.675	364.059	327.786	395.903	326.207
21.366	393.367	458.783	415.627	421.484	383.873	428.48	428.09	409.082	375.141	373.341	367.28	326.633	399.52	335.665
21.7988	395.181	456.736	428.392	426.665	383.607	427.239	409.349	405.289	385.139	383.979	386.458	333.79	395.131	332.38
22.2219	387.136	451.561	421.756	426.043	383.297	420.945	417.109	408.497	370.068	386.393	377.941	327.343	391.197	330.298
22.645	397.971	462.947	418.883	427.725	387.19	417.797	416.597	408.542	368.09	382.064	371.567	328.136	407.088	332.556
23.0682	390.296	454.859	411.492	440.433	382.525	407.002	410.01	400.885	372.123	387.363	376.312	324.211	400.942	333.839
23.5009	386.533	454.669	407.58	428.188	379.332	418.072	403.099	400.513	358.858	381.876	359.272	320.149	395.233	334.857
23.924	393.477	459.161	411.065	434.76	387.255	412.479	410.259	411.301	374.673	391.219	371.694	318.485	388.511	339.716
24.3472	395.009	459.892	418.036	431.081	381.648	408.302	408.504	399.996	369.305	379.341	378.096	409.299	387.494	331.52
24.7703	398.069	448.368	401.466	414.44	386.311	415.266	399.936	403.051	376.324	382.072	372.426	327.018	404.946	331.778
25.1934	396.83	467.145	415.374	429.104	380.835	421.141	405.579	406.404	359.607	381.498	367.9	317.322	394.406	320.001
25.6166	394.934	441.287	403.285	427.8	374.127	413.583	400.152	400.521	365.128	367.7	371.96	318.7	389.493	333.946
26.0493	394.128	461.752	413.259	429.775	367.295	418.114	402.177	402.165	377.405	377.4	372.379	323.895	393.345	333.335
26.4628	387.106	453.896	403.752	425.088	375.376	420.161	398.607	396.481	374.344	383.98	366.243	326.936	398.936	331.794
26.8956	382.48	445.345	413.934	426.778	382.125	412.22	402.803	407.239	378.396	378.495	376.12	314.078	388.422	331.742
27.3187	379.046	440.025	403.669	422.874	364.159	416.357	403.6	392.245	372.508	378.377	367.022	314.357	737.447	330.18
27.7419	381.655	435.501	405.162	412.593	367.094	412.138	392.079	394.546	361.075	372.963	362.978	310.776	736.957	334.757
28.165	384.387	433.283	395.088	415.667	371.708	412.016	393.838	386.516	363.056	365.694	354.981	312.414	709.246	323.451
28.5881	386.53	434.726	403.615	420.372	371.5	399.07	391.582	388.081	362.387	364.122	358.609	303.163	714.43	319.067
29.0113	391.273	445.509	396.361	425.088	371.891	408.961	402.936	400.208	365.544	373.444	366.041	317.994	699.701	325.125
29.5017	377.525	438.464	396.575	421.402	364.959	399.601	388.603	383.494	359.684	368.833	358.614	308.159	704.967	327.675
29.9633	379.028	445.497	403.136	418.887	365.476	408.832	393.521	396.653	355.945	363.522	363.108	307.423	690.035	323.26
30.3384	385.743	437.294	404.185	419.707	374.751	399.392	388.314	392.958	351.501	362.798	358.338	305.993	698.615	321.789
30.7615	383.914	438.985	407.204	412.561	371.157	397.724	396.193	387.274	354.049	363.932	360.797	310.846	697.669	328.649
31.1846	374.799	440.51	396.55	415.703	366.803	399.123	394.597	384.153	355.263	360.001	351.378	293.424	694.617	328.321
31.6174	375.026	433.125	397.118	410.348	359.351	405.771	391.484	393.694	349.701	368.859	355.694	294.627	703.667	321.041
32.0405	372.208	429.102	394.719	396.517	360.946	388.997	382.74	380.258	347.732	358.841	340.646	305.11	716.331	318.342
32.4733	375.46	435.282	395.123	410.819	355.905	387.344	382.809	379.746	355.055	357.033	354.733	305.95	710.699	323.171
32.906	371.849	425.322	402.189	413.976	364.961	392.508	384.351	386.842	349.363	349.758	352.878	298.884	694.004	309.202
33.3099	368.654	425.483	388.36	406.611	354.351	393.441	393.398	388.537	346.571	352.052	345.602	300.778	711.861	317.836
33.7427	374.028	438.702	387.254	390.496	355.685	400.221	382.105	385.781	354.751	356.358	343.507	307.287	709.387	310.179
34.185	377.53	439.872	399.048	408.588	366.749	402.234	395.301	386.172	350.435	362.343	353.182	306.58	696.72	305.198
34.5889	376.559	425.147	381.986	394.968	354.367	392.262	380.842	378.831	339.384	344.871	333.489	294.749	686.222	308.889
35.0217	374.725	431.023	392.12	401.593	370.27	395.027	384.643	389.637	355.518	360.213	349.336	299.438	692.106	316.784
35.4448	365.731	420.735	421.028	377.321	345.078	392.312	377.917	378.593	343.834	348.107	338.939	300.178	716.165	304.827
35.8776	367.554	421.063	409.199	386.113	350.699	379.923	383.4	376.256	338.048	353.272	332.319	305.263	737.371	314.658
36.2911	367.155	423.067	390.975	387.94	346.973	390.55	374.818	378.694	344.323	354.343	339.043	299.224	763.286	306.999
36.7334	369.898	424.917	388.883	398.457	356.883	397.13	385.907	377.193	350.124	347.5	342.795	296.448	752.086	310.24
37.1662	368.436	422.336	390.998	392.456	351.135	388.785	376.564	372.382	342.867	348.028	337.162	302.24	747.323	306.483
37.5893	367.027	415.651	379.713	388.676	355.784	381.275	380.899	372.027	348.778	361.367	337.956	310.689	747.756	319.339
38.0028	363.915	435.129	396.442	391.713	348.754	392.15	382.972	378.631	345.383	362.576	345.354	297.836	743.452	313.449
38.426	366.153	415.925	387.751	399.867	353.87	396.734	388.665	381.489	341.603	351.262	346.361	300.671	715.083	317.999
38.8395	366.312	431.514	388.173	394.225	352.122	389.899	377.184	377.05	342.705	352.643	355.61	304.281	702.773	307.537
39.2722	360.66	410.218	377.575	389.122	349.242	389	382.424	369.782	351.54	353.487	340.029	293.402	679.318	311.579
39.7242	361.065	428.346	384.712	388.207	358.754	387.05	375.482	370.436	343.862	357.111	341.567	302.6	668.606	314.059
40.1474	359.456	416.46	385.497	385.577	348.978	385.292	374.166	370.263	334.507	346.383	333.94	292.854	676.501	308.556
40.5513	362.805	411.904	388.06	391.231	403.54	396.373	389.394	372.67	340.238	352.384	343.553	299.787	683.867	314.698
40.984	372.32	416.768	392.275	392.21	356.06	391.392	391.651	380.143	362.356	362.254	354.123	310.509	695.856	323.986
41.3975	355.593	415.712	388.429	392.145	349.864	395.028	392.001	380.317	345.449	362.929	352.012	305.27	670.19	310.91
41.8399	375.688	417.562	387.87	395.52	357.22	397.199	392.006	377.403	376.482	356.639	344.061	300.989	670.029	308.226
42.2823	361.081	433.828	391.415	395.535	359.047	417.376	386.225	373.89	354.367	353.184	346.453	300.157	657.425	306.504
42.6765	369.494	438.124	411.615	411.017	366.588	422.662	413.671	387.159	359.627	364.923	349.813	315.472	676.734	327.589
43.1093	378.212	454.494	421.224	428.219	404.447	437.235	428.46	401.427	374.963	384.808	369.908	319.129	683.787	331.49
43.5324	376.344	455.178	420.401	410.809	393.29	448.679	430.277	403.387	363.818	373.721	367.119	318.099	695.823	330.523
43.9556	396.485	474.169	452.772	442.349	394.664	477.442	458.347	397.848	379.052	378.036	380.236	323.84	714.078	330.973
44.3979	405.872	495.824	467.441	466.872	405.52	493.824	479.489	409.828	384.326	387.508	371.783	334.131	701.187	340.452
44.8018	419.844	520.57	488.829	489.618	429.908	529.81	515.842	413.641	383.195	390.71	386.017	329.511	707.291	341.367
45.2538	452.354	562.495	534.603	524.496	475.764	587.132	561.878	414.154	391.441	400.927	393.968	344.519	716.732	342.238
45.6577	481.821	607.212	575.32	568.1	489.779	646.006	610.343	422.892	393.452	399.23	393.097	345.436	713.671	351.467
46.0809	501.514	655.123	630.509	600.115	515.604	743.714	690.41	421.968	406.092	412.257	394.707	348.027	704.086	353.098
46.5136	549.788	748.702	704.18	665.265	576.226	876.56	805.183	427.68	403.788	412.769	403.493	362.735	710.288	360.726
46.956	591.068	840.496	812.422	736.434	642.319	1055.55	964.99	442.041	417.153	416.695	406.124	355.599	728.166	352.731
47.3503	646.683	937.864	927.94	832.479	713.91	1331.36	1211.49	454.04	426.954	437.351	430.093	370.719	769.289	370.806
47.783	714.31	1115.71	1092.91	930.88	791.279	1759.58	1545.47	446.897	423.152	429.376	423.146	369.419	774.711	363.839
48.2446	807.655	1344.66	1374.66	1095.37	899.288	2440.66	2103.99	462.751	445.113	453.859	442.022	376.509	767.331	386.582
48.6389	908.132	1672.56	1744.66	1264.38	1003.44	3418.17	2946.35	466.474	436.695	458.646	449.104	392.257	778.711	399.17
49.0716	1025.16	2140.85	2277.74	1515	1104.55	4781.45	4077.47	473.643	464.774	459.552	444.39	395.347	783.574	391.538
49.4852	1187.69	2793.25	3077.85	1857.61	1309.24	6648.66	5603.97	497.457	488.236	486.482	471.714	405.444	791.375	421.331
49.9179	1375.95	3634.13	4079.3	2278.17	1562.63	8860.25	7590.92	508.483	477.474	477.092	464.799	413.403	784.487	413.949
50.3603	1634.67	4773.72	5348.54	2843.5	1914.3	11505.4	9858.48	502.797	496.511	483.158	490.454	411.928	796.996	420.954
50.793	1984.25	6120.91	7079.23	3579.93	2195.27	14484.7	12401	515.842	499.431	500.521	494	424.054	793.735	426.199
51.2162	2270.37	7542.07	8858.24	4495.24	2721.96	17636.4	15113.7	513.51	505.502	498.331	489.721	431.802	802.716	425.173
51.6201	2821.18	9398.06	11142	5598.1	3364.3	21105.8	18172.7	525.418	519.876	516.276	515.223	446.36	801.429	439.276
52.0432	3585.06	11378.2	13807.4	6892.86	4070.05	24834.1	21712.5	550.841	538.008	521.427	517.542	453.127	813.321	453.509
52.4759	4338.85	13281.2	16354.7	8338.41	4703.33	29255.4	25530.4	546.376	542.211	537.952	516.773	461.236	803.327	444.568
52.8895	5199.61	15188.6	18869.9	9847.3	5552.46	32733.1	28729	557.284	548.161	552.084	530.091	460.173	823.371	455.248
53.3222	5964.98	17217.7	21445.8	11346.6	6492.22	35801.2	31698.8	559.658	560.333	562.687	651.67	482.492	830.511	482.441
53.7646	6427.12	19325	24590	13054	7402.58	39285	35177.4	594.07	593.436	574.067	558.181	497.301	839.103	472.219
54.1685	7535.05	21450.4	27960.5	14647.6	8234.45	42287.3	38278	601.802	600.651	587.585	574.443	513.989	871.36	494.542
54.6205	8483.53	23661.4	30880.1	16362.4	8899.26	45623.9	41044.5	602.778	614.26	588.903	575.242	518.075	866.146	488.647
55.034	9787.29	25706.7	33895.6	18056.1	9633.24	48387.7	43932	622.957	638.829	619.638	603.937	529.792	894.696	506.1
55.4475	10874.2	27197.9	36331.2	19558.9	10766.6	50536.9	46309.5	642.518	641.89	633.279	616.468	546.535	888.959	526.5
55.8706	12792.8	28767.4	38322.1	20864	12343.7	52765.4	49074.6	657.197	676.952	641.362	622.237	548.143	914.272	526.77
56.2938	14245.5	30737.9	41708.7	22620.6	12935.9	54623.8	50133.6	670.389	691.255	663.621	644.089	572.416	900.727	544.448
56.7265	15003.3	32851.7	44722.2	24205.1	14729.5	56273.6	52518.7	690.081	710.717	673.362	649.141	591.953	929.452	545.543
57.1593	16500.6	34291.5	46898.4	25473.5	14798.1	57353.5	54186.8	708.805	717.941	680.595	672.53	607.498	959.412	564.33
57.5824	18243.8	35887.5	48375.2	26724.1	15588.6	59133	55280.1	723.562	746.466	709.669	694.331	621.864	972.14	575.703
58.0248	19601.3	37061	50579.2	28178.6	17328.2	59634.8	56365	744.679	775.939	737.712	714.987	640.912	1008.06	591.813
58.4383	20826.8	38531.6	52806.8	29228	17775.5	60285.2	57629.7	767.551	792.321	737.288	729.731	667.136	1026.29	607.53
58.871	22520.6	39752.1	54657.7	30138.7	18722.3	61204.1	58002.6	782.984	835.863	773.344	758.785	669.448	1043.22	624.003
59.2845	23777	41155.6	56080.1	31697.9	20578.9	63104.3	59334.8	791.424	825.918	780.165	776.795	701.442	1069.95	641.317
59.7077	24567.4	42158.9	57995.7	32558.5	18844	62991.6	59412.8	825.15	862.077	813.483	790.503	717.009	1072.08	648.436
60.1308	25686.3	43443.3	59429.4	33639.9	18589.3	63555.4	61249.6	829.698	879.703	817.689	806.828	731.688	1090.79	661.586
60.5636	26680.2	44637.4	60154.3	34593.9	18492.5	64946.4	62622.5	862.732	906.015	842.118	831.058	741.972	1092.93	673.761
60.9867	27277.4	45700.5	61627.7	35858.6	18788.7	65115.2	61719.9	876.222	927.514	873.335	849.773	769.812	1131.43	708.143
61.4002	27579.8	46919.2	62833.5	36963.8	23656.8	66874.7	62733.4	893.392	945.539	892.276	867.085	792.885	1152.27	707.477
61.833	28076.3	47710.9	63880.5	37259.9	22630.8	65531.3	63243.2	920.08	975.044	909.35	883.411	805.746	1176.04	733.325
62.2657	28882.4	48805.1	64071.4	38461.9	24110.5	68306.9	63389.5	934.798	1006.19	938.238	906.804	829.637	1188.53	746.407
62.6888	29147.4	49949.7	64755.7	39026.5	24627.1	67914.5	64579.3	964.183	1038.42	963.561	939.868	878.971	1223.98	754.083
63.1216	29778	50797	66004.4	40354	26317.7	68562.9	64336.2	986.004	1048.21	980.375	971.97	869.958	1224.59	777.362
63.5543	31085.4	51376.5	66394.4	41390.4	26776.4	69282.7	64605.2	996.829	1076.76	995.607	971.444	893.339	1243.21	790.003
63.9775	32324	52647.3	66853.9	42376.3	27655.1	70214.2	64589.6	1028.71	1107.62	1016.44	998.144	904.344	1277.2	806.743
64.4006	34287	52803.6	67257.6	43118.4	28197.6	72429.8	65778.2	1033.33	1119.27	1047.31	1028.4	927.083	1293.08	828.223
64.8334	35493.3	53747.8	68695.7	44382.5	29355.3	72411.2	66568.2	1060.15	1168.06	1062.52	1062.93	968.869	1315.85	852.877
65.2469	36873.7	54380.8	68502.2	44734.3	30339	70394.8	67142.8	1078.37	1182.91	1091.74	1065.82	974.846	1315.5	849.44
65.6989	35633.1	55594.5	68224.1	46020.7	30505.8	72185.7	67521.7	1104.11	1206.35	1110.94	1087.65	996.31	1341.64	876.254
66.1124	36181.7	55316.4	74401.7	46684.6	30641.8	74490.6	68494.9	1143.83	1225.33	1140.84	1109.73	1017.49	1373.39	903.458
66.5355	35404.8	56007.4	68695.6	47355.2	30591.7	73470.5	69477.8	1144.93	1265.06	1161.9	1137.6	1035.6	1376.82	909.778
66.9586	34299.9	56239.6	71439.3	48431.3	32642.8	71902.5	69160.6	1166.42	1277.86	1181.61	1151.86	1047.21	1389.96	913.458
67.3818	38113.7	56363.9	70431.6	49246.6	33566.8	73648.2	69329.3	1198.94	1318.32	1218.38	1187.79	1082.49	1427.19	948.185
67.8241	39251.4	57580.2	72877	49933.3	34145.9	74992.3	69319.7	1221.41	1339.79	1227.2	1207.7	1093.46	1435.14	953.346
68.2473	40664.7	57673	70988.4	50835.3	33084.3	73379.1	69632.8	1249.68	1366	1242.2	1221.44	1122.94	1452	983.34
68.6704	39528.5	57553.8	76740.6	51287.2	34549.4	76352.8	70346.7	1251.93	1400.85	1279.46	1254.55	1156.07	1494.05	997.978
69.0743	41530.2	57584.3	72326.8	52385.5	33883.4	76051.2	71360.1	1291.16	1415.61	1301.22	1272.27	1166.91	1507.38	1003.02
69.4974	43345.1	59282.7	77230.9	53565	34339.8	74424.1	71011.2	1324.93	1451.02	1311.14	1297.14	1193.59	1548.13	1021.62
69.9302	42150.7	59617.4	79045.9	54679.6	37196.9	74305.5	73706	1340.01	1470.88	1348.01	1325.12	1210.2	1564.85	1047.25
70.3629	44148	59172.2	79970.8	55065.6	37304.2	78389.3	71421.1	1355.72	1489.96	1353.88	1347.12	1239.64	1592.29	1070.53
70.7765	46006.8	59166.3	78902	56107.1	37187.3	77221.3	72537.3	1385.25	1535.75	1398.4	1368.06	1272.05	1619.78	1082.53
71.1996	45228.1	60061.5	83075.8	57501.5	38957.9	78122.7	73386.2	1412.66	1565.25	1430.52	1394.75	1280.47	1636.28	1112.07
71.6227	47061.7	61442	79807.6	59166.5	39183	77650.2	73126.6	1440.95	1600.51	1439.65	1426.54	1304.77	1657.21	1112.24
72.0555	47715.1	61590.8	82952.6	59885.1	38446.9	76582.8	73244.9	1451.41	1627.88	1483.99	1447.15	1341.03	1687.66	1136.4
72.4786	47432.7	63286.4	83219.1	60430.7	40202.2	81933	73799.2	1469.41	1643.32	1492.53	1460.17	1359.75	1719.69	1144.16
72.9114	48978.9	62730.3	84089.1	61634.8	41416.5	74883	76353	1521.29	1707.12	1545.25	1499.81	1395.31	1749.91	1171.34
73.3249	49702.3	64241.1	84343.3	63084.6	40417.5	77010.9	78029.3	1542.42	1723.79	1569.49	1527.29	1410.76	1761.52	1174.8
73.7576	49933.3	63187.8	86052.2	64009.7	41141.1	79018	78231.1	1565.13	1748.96	1581.44	1546.55	1449.79	1798.81	1197.9
74.1904	50961.7	65282.3	84003.5	64407.1	42484	78789.7	75514.6	1600.06	1805.85	1616.76	1589.53	1455.52	1842.31	1226.07
74.6231	51774	66353.5	87566.9	66525	43031.8	75323.1	77995.6	1627.79	1823.38	1649.31	1603.27	1482.99	1861.3	1238.25
75.0366	52400.2	65890.6	89012.4	66692.1	43197.9	82571.6	75451.2	1656.89	1874.96	1674.89	1628.06	1518.02	1892.36	1277.54
75.4694	52890.7	67787.8	87567.9	67956.9	41953.2	77803.7	77766.8	1691.14	1928.12	1711.14	1645.23	1553.94	1916.97	1287.28
75.9021	54373.9	68662.6	88382.2	68746.2	44590	74099.6	78151.5	1708.7	1934.18	1727.86	1699.25	1572.32	1939.74	1311.69
76.3253	53811.8	69098.7	90687	69246.5	44279.1	79034.2	81802.6	1733.33	2001.91	1776.5	1722.73	1601.39	1973.6	1315.83
76.7292	55495.6	69820.9	89010.6	70315.2	45663.4	77196.6	85924.5	1776.85	2032.36	1805.12	1745.88	1634.6	1986.33	1351.22
77.1619	55560.3	72284	91205	70420.5	46412.1	78313.3	86101.6	1817.32	2098.29	1850.37	1791.07	1665.09	2039.32	1347.75
77.5851	56517	72435.8	92454.9	70807.7	45805.4	81595.3	83356.4	1840.69	2114.34	1889.39	1811.07	1722.05	2047.14	1387.22
78.0082	56578	74184.1	88272.7	71797.1	47246.2	82099.4	80111.5	1873.74	2164.99	1932.81	1841.33	1725.15	2087.55	1407.41
78.4506	53734.6	75188.4	92775.5	72428.3	47037.8	81043.7	84961.8	1917.44	2318.72	1971.73	1898.69	1786.95	2114.22	1436.44
78.8641	55073.8	74175.8	88830.7	72804.6	47715.9	75318.1	84136.6	1955.8	2265.79	2024.28	1940.61	1825.48	2154.54	1458.53
79.3064	54048.1	73750.9	88336.7	72694.4	48657	89463.3	89164.7	1985.95	2308.9	2055.23	1972.98	1870.07	2184.11	1467.34
79.72	53134.7	73840.4	88849.7	74072.3	49143.4	76713.4	86314.2	2000.76	2363.12	2098.38	1988.83	1898.87	2216.17	1513.35
80.1335	54025.6	74109.2	83243.8	73976.2	47889.7	99422.1	84522.1	2061.33	2429.41	2147.46	2046.01	1940.59	2232.46	1531.45
80.5662	52068.2	74741.3	85031.3	73985.7	48452.4	78331.3	86494.5	2084.68	2473.66	2189.31	2097.47	1996.31	2297.05	1551.11
80.9894	55733.9	72266	80182	73943.8	48932.5	70011.5	86431.9	2164.4	2542.22	2251.12	2123.82	2039.08	2294.79	1590.05
81.4221	56968.1	72755.7	78189.5	75552.6	48549.5	71004.7	87581.8	2181.1	2600.85	2253.1	2160.76	2075.69	2360.83	1591.95
81.8549	55527.1	72953.6	78711.2	75290.4	48549.9	66304.9	85175.1	2237.17	2665.16	2309.25	2212.94	2134.1	2398.88	1624.2
82.278	57364.7	71254.3	67800.3	75745.9	48248.7	69036.1	79496.5	2276.42	2719.81	2343.96	2258.85	2181.95	2431.65	1635.37
82.7011	60020.6	72054.8	63906.6	76619	47361.7	67633.7	99485.2	2368.06	2838.59	2392.98	2306.58	2222.26	2481.54	1657.68
83.1243	58863.2	73079.5	59380.8	77064.1	49845.7	58070.3	110774	2403.17	2915.92	2421.15	2363.01	2305.07	2519.37	1703.86
83.5378	59396.5	69195.9	59777.4	76007.3	48680.5	60882.6	78985.7	2425.77	2982.57	2487.2	2395.21	2364.74	2576.5	1722.38
83.9801	58752.9	72853.3	50334.2	77361.8	48145	64509.5	65430.8	2489.54	3090.78	2553.95	2448.58	2443.16	2627.4	1732.74
84.4129	56298.2	75571.4	50176.9	76386.1	52157	63682.2	70490.8	2551.23	3161.88	2595.88	2517.18	2490.2	2671.8	1756.05
84.8264	51641.6	70043	51391.1	77942.4	48976.2	51411.1	73702.4	2635.65	3283.35	2637.92	2576.24	2595.75	2735.98	1797.52
85.2495	55932.5	77373.6	45709.7	80551.3	49832.5	48048.9	58424.5	2690.46	3376.14	2729.81	2641.05	2658.22	2799.34	1820.82
85.6727	46624	71475.2	46585.2	80033	46776.5	42126.5	58300.9	2754.34	3491.14	2802.07	2697.01	2734.78	2848.77	1846.79
86.0958	43983.9	68478.9	41572.6	81055.4	50972.6	44156.1	56900.1	2828.1	3686.47	2907.09	2796.59	2837.3	2923.64	1874.37
86.5286	41558.2	66189.1	41432.7	81171.7	47723.9	46703.2	46117.1	2939.01	3837.55	2981.14	2892.68	2958.69	2981.99	1897.64
86.9517	44790.8	64617.6	40800.3	82934.1	48147.3	34707.7	48595.8	3028.79	4029.46	3063.86	2960.73	3047.06	3094	1922.57
87.3844	45804.6	65901.1	40831.6	85409.6	49319.1	45886.3	50969.9	3128.58	4232.71	3148.55	3057.58	3176.01	3137.56	1965.27
87.8172	44445.2	60413.6	36421.5	84949.5	50344.4	39623.8	46405.5	3244.79	4354.36	3276.34	3166.25	3320.58	3237.12	2003.33
88.2499	45433.7	63485	40985.1	86392	43751	39299.1	37779.3	3341.33	4569.17	3370.85	3257.46	3478.57	3309.05	2027.61
88.6538	46040.4	61086	31870.3	94893.2	47429.6	31726.5	36214.1	3509.2	4766.84	3535.59	3367.53	3635.26	3419.04	2074.63
89.0866	47648.3	58713.4	41029.9	78903.7	44784.4	47707.2	54159.4	3636.15	5088.45	3665.63	3522.07	3835.11	3542.25	2126.25
89.5001	43500.9	53525.1	36908.5	83150.3	52633.2	33512.3	43963.8	3783.55	5272.58	3798.83	3656.36	4026.35	3650.14	2167.22
89.9329	45448.8	47900.1	27908.4	88896.5	50240.2	39676	39392.2	3982.66	5676.76	3974.23	3792.58	4254.96	3800.83	2173.81
90.356	48493.3	46654.9	30294.4	60175.1	51825.6	39021.4	33052.3	4158.97	6013.03	4129.53	3954.33	4504.86	3929.03	2212.14
90.7887	43403.4	42533.6	24028.5	63820.5	54865.4	30932	38877.8	4410.58	6458.24	4368.36	4152.66	4768.46	4115.93	2251.9
91.2119	42631.3	38160.6	27621.2	49476	53722.9	27132.6	31003.9	4624.38	6836.29	4533.5	4389.42	5075.47	4273.26	2322.88
91.6254	38767.6	43585.7	27563.6	51261.6	55862.2	26816	29411	4899.7	7257.76	4840.11	4580.48	5398.66	4479.07	2372.16
92.0582	34966.8	35644	18926.2	58844.3	27304.2	31738.3	23809.1	5211.95	7736.8	5032.2	4895.27	5812.47	4695.49	2404.45
92.4909	34984.6	30380.5	20442.2	26554.5	42447.7	19727.7	18688.2	5588.23	8252.14	5363.89	5220.58	6239.05	4969.87	2451.62
92.914	29446.9	42120.9	15555.3	24514.1	41068.6	21821.9	24160.5	5996.01	8732.17	5734.16	5505.63	6698.88	5264.38	2547.13
93.3372	36405.2	32103.7	15428.6	34661.2	21022.2	19131.4	32746.9	6476.16	9343.17	6119.7	5893.39	7254.02	5601.14	2599.68
93.7795	26553.6	20433.5	12749	24945.8	21562.1	16014.1	34141.3	6959.07	9926.85	6517.87	6321.3	7858.23	6003.01	2717.13
94.1931	19233.1	20328.7	16265.8	70649.1	24879.8	17315.8	18600	7568.53	10590.7	7063.99	6756.98	8509.74	6409.65	2828.74
94.6162	14486.1	13997.8	10010.5	13366.9	15693.8	31546.9	18565.3	8160.86	9766.17	7480.33	6913.28	9146.81	6814.91	2900.71

## Sheet: Figure 1F
Temperature	0			5			10			20			30			50			70			90			120			200			250			350			400			550			650			750
15.019	1083.58	1314.85	1191.18		985.902	1237	1035.59	1093.44	985.041	870.69	2456.36	1163.51	664.693	681.861	844.326		656.676	504.562	722.423	734.221	700.835	685.995	1311.36	785.705	734.266	738.736		728.617	739.596	858.481		771.622		433.575	456.838	466.468	476.925	426.614	487.018	414.804	379.049	461.306	352.35	482.409	462.459	383.755	377.727	406.025
15.7883	1064.93	1283.08	1180.75		1023.21	1197.19	1047.03	1077.99	1019.67	896.478	2571.2	1159.32	683.565	671.545	864.957		631.44	514.97	734.438	830.217	657.252	673.821	1262.57	724.363	750.78	746.212		711.045	717.256	865.493		763.872		378.588	459.379	467.711	479.808	403.66	466.997	403.796	426.357	416.914	349.12	442.018	443.057	366.502	387.45	405.906
16.5577	1082.24	1292.21	1228.01		1008.85	1152.45	1065.33	1089.92	1046.05	898.309	2442.43	1174.82	669.737	677.388	853.963		657.833	513.539	713.403	738.569	665.334	666.491	1245.5	737.006	749.131	741.807		689.437	735.251	840.329		776.422		413.64	469.867	451.341	437.457	399.392	456.146	389.181	374.154	446.131	377.522	405.944	430.731	371.333	376.937	437.745
17.3462	1055.19	1525.71	1253.63		1258.5	1183.08	1041.72	1136.86	1150.23	1193.79	2404.06	1137.49	647.615	660.107	861.572		649.548	511.931	718.757	885.91	685.279	650.208	1188.27	703.758	761.733	754.234		699.62	724.357	847.949		802.603		421.707	454.933	456.463	437.951	402.401	466.067	390.711	376.341	405.103	362.63	410.162	418.116	400.859	372.458	544.972
18.106	1083.16	1295.03	1301.41		1236.39	1179.17	1060.91	1091.22	1076.81	923.903	2325.4	1161.24	665.677	664.935	861.547		642.596	517.335	717.948	724.026	673.22	677.052	1259.29	693.604	770.565	740.987		791.174	726.199	870.442		885.732		391.12	476.326	438.409	431.618	392.977	450.886	369.155	358.403	412.916	346.755	425.691	405.86	371.089	374.477	479.233
18.8945	1030.89	1300.62	1304.95		1024.55	1176.91	1022.89	1094.13	1106.44	882.5	2278.68	1158.77	698.715	663.058	858.694		642.996	512.557	730.147	737.76	660.177	697.092	1177.54	725.611	773.389	750.004		786.713	737.689	876.71		781.19		369.444	451.792	521.373	438.831	389.208	462.282	382.793	350.779	415.475	360.994	409.714	398.028	366.3	370.002	448.978
19.6542	1057.05	1315.09	1283.51		1095.37	1195.36	1039.1	1141.38	1121.09	891.902	2251.2	1138.91	698.329	700.421	886.389		653.687	520.877	740.344	725.467	681.529	932.459	1245.07	687.15	758.422	757.364		834.685	733.239	863.707		786.415		378.668	471.558	465.199	426.764	393.456	440.496	393.743	344.853	411.243	842.926	472.064	428.603	381.863	362.973	1274.32
20.4428	1044.77	1345.76	1283.92		1163.88	1289.29	1051.79	1128.01	1127.55	931.899	2271.44	1139.66	710.914	699.081	867.411		660.679	526.218	736.666	718.496	674.431	672.441	1159.81	703.921	761.606	760.124		883.412	718.393	864.452		818.318		392.317	483.297	439.363	437.837	411.999	437.134	387.913	431.736	412.436	625.813	394.663	412.82	373.161	358.484	469.26
21.2121	1066.46	1359.42	1284.73		1183.31	1214.07	1024.61	1124.8	1142.26	923.424	2336.94	1114.12	676.951	711.779	891.053		665.224	527.526	721.826	727.61	666.335	688.864	1163.51	710.448	764.036	752.668		951.007	737.408	917.133		801.632		362.993	454.906	452.221	429.03	400.264	435.824	387.996	363.951	400.062	354.844	391.38	415.848	394.751	491.992	463.069
21.9911	1071.52	1485.02	1260.74		1169.59	1234.73	1022.88	1118.54	1127	1357.93	2375.15	1128.94	663.953	685.034	902.775		638.282	515.426	714.384	722.916	650.245	684.16	1142.55	697.686	752.606	749.739		893.905	728.93	875.913		803.101		377.075	450.99	437.223	420.51	398.32	413.604	378.708	346.991	389.533	345.565	390.904	433.744	369.1	416.499	406.454
22.7604	1074.57	1443.56	1263.71		1156.41	1200.47	1043.54	1288.32	1164.28	1037.16	2307.15	1158.77	654.061	680.352	904.697		627.338	535.331	727.251	729.665	667.005	681.705	1172.86	741.475	753.381	739.194		985.164	704.165	933.06		887.314		355.34	473.978	443.202	424.279	390.497	438.64	363.481	340.685	382.807	339.556	375.087	407.963	348.402	650.275	825.179
23.5394	1073.83	1771.46	1157.93		1072.48	1213.67	1089.77	1129.55	1103.24	912.355	2259.88	1199.41	629.572	683.596	905.881		633.821	525.748	744.987	731.816	658.47	689.514	1207.52	698.423	754.794	752.797		855.368	691.644	864.229		828.77		357.196	444.75	436.153	416.98	377.337	416.434	370.097	333.521	381.788	348.583	388.614	391.164	359.406	338.592	611.688
24.3183	1096.33	1457.26	1210.22		1175.92	1218.94	1115.74	1112.31	1125.85	941.385	2306.37	1197.49	654.922	693.683	899.004		647.992	520.599	734.085	733.942	644.767	680.141	1167.81	704.433	834.009	749.259		833.578	703.976	953.719		786.556		353.538	444.869	427.246	413.15	392.208	424.032	367.421	362.266	380.032	331.951	383.1	384.278	415.833	338.206	393.387
25.0973	1085.74	1429.97	1134.77		1085.83	1197.96	1145.66	1060.79	1060.25	894.922	2214.13	1288.3	619.479	679.425	912.544		635.921	518.618	740.231	728.042	647.345	679.545	1193.13	718.223	752.292	752.993		789.403	712.225	876.661		814.185		345.26	449.116	438.062	418.805	381.634	539.577	358.027	331.531	392.432	315.972	377.034	380.674	415.56	397.482	378.569
25.8666	1085.58	1459.07	1128.71		1118.34	1216.06	1117.32	1125.25	1133.56	900.267	2199.82	1259.3	619.897	681.454	872.687		630.313	512.013	725.287	732.026	644.45	649.23	1200.7	712.018	762.884	753.865		792.221	696.027	850.135		785.854		340.955	435.199	428.567	415.702	380.531	578.262	359.34	341.295	401.193	324.75	384.91	389.538	369.766	348.396	374.965
26.6359	1104.46	1406.95	1164.8		1170.39	1252.21	1049.87	1117.01	1102.12	875.227	2197.4	1169.98	622.881	688.018	885.909		630.132	508.627	726.32	753.735	628.862	670.895	1177.3	731.171	767.777	1968.35		739.39	693.289	838.266		799.696		325.551	445.857	671.564	416.299	373.256	438.794	361.323	386.208	370.949	304.033	368.496	377.683	356.223	343.534	365.788
27.4149	1078.66	1588.4	1262.12		1062.21	1235.49	1024.63	1055.53	1100.98	853.43	2174.07	1113.06	631.637	648.381	857.818		619.398	525.312	712.015	750.788	632.617	657.161	1212.59	717.491	755.448	703.245		753.934	693.873	1100.02		783.373		335.961	434.998	411.321	440.683	444.295	415.762	357.547	342.236	450.565	324.422	366.389	364.721	396.41	342.523	368.985
28.1938	1054.37	1379.46	1133.84		1184.54	1212.42	1074.54	1102.42	1179.4	857.222	2194.96	1090.89	621.262	631.703	861.184		624.661	515.804	711.262	745.237	646.023	643.516	1168.02	714.674	753.66	722.374		776.909	676.759	1055.13		775.884		340.806	431.967	407.249	406.284	365.054	393.309	355.973	366.589	437.98	321.728	372.904	367.039	363.804	347.87	361.064
28.9632	1035.24	1452.99	1123.48		1187.18	1162.82	1003.17	1086.59	1072.37	835.606	2209.62	1022.82	620.325	633.123	842.915		623.392	520.94	710.252	735.245	682.787	655.91	1207.42	690.174	746.83	690.192		772.711	698.568	827.569		781.174		344.392	407.966	420.316	405.455	370.194	401.443	362.142	328.793	341.656	305.77	355.942	349.951	341.133	315.184	346.773
29.7614	1027.98	1390.57	1155.28		1011.03	1178.38	1019.07	1072.26	1030.17	852.61	2233.1	1093.65	606.877	663.372	861.731		607.348	509.91	695.501	725.53	622.509	643.676	1170.51	688.516	741.019	715.511		778.546	689.605	822.926		766.048		324.664	411.125	401.473	399.98	354.514	399.439	412.393	311.528	353.703	310.888	359.814	352.489	339.546	323.055	399.422
30.5499	973.033	1350.24	1115.45		1159.55	1177.03	1031.63	1028.12	1126.58	864.306	2160.46	1027.56	575.524	630.207	821.669		627.668	531.858	685.422	725.38	624.554	662.744	1155.33	701.491	754.821	713.068		754.444	692.318	793.06		777.845		345.412	415.351	397.422	391.55	349.037	381.161	331.763	331.235	373.563	302.962	357.995	353.358	322.254	308.426	348.801
31.3289	1008.54	1360.3	1117.08		1183.59	1250.31	1008.93	1041.31	1179.6	859.609	2112.2	1020.84	582.576	627.416	797.185		596.682	513.317	703.757	715.119	609.775	634.709	1153.42	999.178	741.288	681.198		716.579	693.086	790.141		756.616		315.361	402.868	399.428	374.246	350.365	378.778	334.842	296.014	339.718	295.713	353.928	362.587	326.683	335.123	333.519
32.1174	999.011	1367.89	1161.41		1165.38	1216.04	1130.69	1187.73	1136.05	880.052	2142.13	1120.87	582.549	628.996	775.036		598.126	507.952	684.507	715.171	636.462	649.313	1198.27	660.609	728.403	703.67		774.865	688.968	805.668		764.392		316.216	404.585	381.353	383.94	356.322	373.076	371.049	303.404	339.433	312.132	351.187	345.686	333.862	319.593	337.14
32.8964	959.23	1343.78	1101.62		1142.43	1241.73	1020.81	1022.73	1033.74	881.652	2120.96	1021.98	571.659	630.708	753.511		727.211	509.495	711.147	702.378	635.765	645.123	1192.39	664.277	742.986	733.778		726.676	736.331	789.688		788.782		312.634	401.98	380.303	385.355	337.896	365.322	325.907	288.945	378.543	324.85	373.602	337.805	332.357	317.196	328.291
33.6369	987.278	1415.84	1107.37		1148.81	1249.34	1022.26	996.223	1127.52	896.189	2084.84	1023.21	583.418	613.028	757.064		601.282	541.01	689.707	709.532	600.012	620.486	1260.02	663.14	734.538	691.988		715.48	698.494	794.632		798.876		311.649	396.54	399.24	355.644	373.138	369.688	321.745	302.029	324.134	296.279	350.539	350.817	319.473	315.268	334.207
34.4351	983.39	1392.75	1092.05		1170.35	1241.6	1005.38	1009.63	1102.19	891.165	2037.87	1028.15	571.841	609.532	739.117		585.754	499.877	704.914	688.247	601.531	637.199	1292.24	680.591	729.908	697.917		755.519	643.239	808.497		758.094		318.53	395.144	448.015	357.325	347.88	364.336	321.463	299.056	339.473	279.47	343.586	338.563	328.742	295.207	332.295
35.2044	970.126	1390.18	1089.15		1135.07	1221.99	1043.83	1042.77	1043.16	885.615	2092.48	1044.92	566.725	621.47	744.603		595.651	515.034	685.871	696.393	603.341	638.08	1158.54	655.839	779.188	698.864		736.779	656.689	783.307		738.607		324.348	395.475	382.151	364.525	345.601	367.367	320.676	291.363	346.249	294.098	350.174	348.57	348.519	299.436	312.093
36.0026	1074.99	1434.55	1179.97		978.694	1275.73	1022.04	1050.3	1037.34	1004.3	2077.49	1039.73	572.453	602.784	735.175		573.616	508.728	694.067	718.846	584.886	640.155	1201.23	678.444	734.702	699.115		788.619	631.732	777.891		736.988		316.222	386.787	381.901	350.614	349.246	363.196	313.593	301.009	345.043	270.311	337.946	338.786	344.842	284.377	405.959
36.7527	1027.63	1450.34	1117.55		991.182	1268.56	1014	1019.88	1026.26	918.72	2023.38	1027.69	578.62	609.513	731.632		593.566	527.227	688.06	686.698	605.012	650.424	1217.8	669.617	716.865	705.67		760.554	642.401	771.815		738.996		322.052	377.909	375.467	349.156	360.741	380.148	329.061	300.607	313.942	266.982	321.185	331.77	318.527	286.566	314.106
37.5701	1005.64	1369.52	1187.65		1105.23	1263.16	1017.23	1025.85	1073.26	940.756	2122.17	1023.71	558.379	609.112	718.367		572.671	542.981	682.674	683.562	606.999	619.004	1195.3	672.646	723.664	705.437		737.964	640.508	784.464		714.561		292.714	381.153	379.474	345.676	485.955	352.049	297.543	264.447	304.438	264.79	323.092	333.041	343.222	279.193	304
38.3202	1330.25	1448.57	1082.19		1122.42	1259.19	1035.35	1054.38	1092.27	957.264	2098.79	1034.3	561.851	606.089	732.518		583.661	542.587	707.621	691.856	591.246	623.913	1164.84	657.631	733.12	697.852		762.921	653.7	769.073		739.173		303.824	371.009	369.609	341.345	332.87	368.219	309.72	284.323	321.346	277.724	323.216	321.363	302.811	284.167	308.118
39.0895	980.37	1522.62	1167.58		1131.8	1248.71	1032.16	1060.46	1035.22	1061.31	2064.7	1050.03	588.526	607.818	742.498		590.565	529.205	703.46	697.846	606.606	623.788	1280.98	653.054	731.924	706.371		745.805	649.698	772.615		761.293		286.611	361.736	364.722	338.979	329.712	346.881	299.689	259.178	290.543	259.279	308.678	329.906	292.548	272.915	303.897
39.8781	1046.83	1427.3	1082.48		1024.9	1248.16	1013.85	1040.21	1027.27	1096.33	2098.35	1062.8	570.098	610.291	739.834		600.852	542.746	704.801	697.664	604.007	626.01	1155.84	664.579	722.46	687.554		858.447	647.586	808.579		741.256		293.005	367.068	506.454	348.371	352.18	354.139	306.903	284.285	300.065	269.49	318.145	314.01	291.103	275.49	311.94
40.6474	1036.26	1466.16	1049.28		1141.17	1263.52	1017.16	1075.65	1081.79	1176.05	2100.81	1079.74	549.197	620.159	772.465		594.493	572.714	697.934	704.185	596.689	642.241	1201.55	656.92	723.616	689.79		789.258	640.442	793.365		752.299		278.591	347.202	368.185	339.087	345.74	338.182	298.662	279.636	297.305	263.03	318.645	305.726	285.386	271.615	311.946
41.4264	1051.95	1501.3	1066.8		1133.48	1261.35	1023.42	1057.31	1079.02	1207.01	2068.21	1095.03	541.408	628.742	783.353		584.002	549.635	707.606	697.665	595.117	615.685	1148.6	661.066	707.673	718.707		771.077	624.924	784.602		770.804		314.5	359.713	568.58	348.468	333.68	345.085	295.413	270.653	292.794	296.863	312.128	306.668	295.795	265.086	314.004
42.2053	1054.48	1550.24	1060.98		1030.07	1231.97	1050.75	1089.76	1070.39	1212.52	2088.17	1104.32	576.145	650.589	808.651		611.918	580.504	717.469	717.81	620.551	634.092	1221.49	667.125	727.247	709.634		746.793	637.66	794.188		795.059		283.069	354.478	358.116	337.788	357.478	343.555	303.547	260.231	290.059	247.933	319.017	300.358	327.652	268.648	311.616
42.9747	1059.16	1590.5	1058.07		1123.19	1256.8	1037.4	1086.98	1129.78	1176.89	2075.08	1120.26	572.708	644.982	831.591		604.373	573.401	695.279	725.229	623.516	673.599	1238.1	668.434	736.165	714.347		758.063	631.881	787.197		801.16		277.024	362.067	362.269	332.277	337.082	344.093	302.968	262.3	292.245	266.634	315.346	300.12	286.692	272.308	295.901
43.7536	1072.55	1645.9	1110.79		1065.8	1302.4	1036.86	1115.53	1164.42	1222.41	2099.24	1153.06	589.247	664.265	855.997		635.144	579.472	717.203	743.524	650.399	644.828	1168.66	684.696	749.451	733.529		753.432	1091.36	822.347		840.35		288.829	363.011	363.128	337.111	328.205	343.159	293.522	271.614	299.794	258.113	308.795	305.267	292.037	275.738	294.185
44.5518	1146.65	1993.34	1220.51		1087.86	1321.94	1107.78	1131.07	1212.22	1129.08	2100.61	1212.86	612.588	686.898	875.694		650.521	607.043	756.567	775.139	654.017	681.607	1206.55	690.922	756.656	741.06		777.588	648.346	843.506		881.492		291.5	364.524	365.564	347.679	330.433	342.742	301.109	258.168	302.846	262.995	318.487	313.123	295.314	267.505	305.032
45.2923	1254.62	2030.38	1366.69		1197.1	1405.86	1138.62	1261.76	1359.34	1117.23	2111.88	1237.88	627.164	723.067	918.08		668.875	648.651	750.887	781.281	684.488	660.066	1135.11	710.033	780.382	754.601		749.903	646.576	851.157		913.952		290.718	369.112	380.69	558.282	328.086	350.907	295.131	271.436	300.302	260.739	312.068	301.47	288.387	270.665	304.335
46.0808	1404	2245.67	1632.12		1278.26	1516.23	1227.68	1460.46	1509.78	1130.85	2207.71	1323.42	636.774	777.276	950.128		698.102	654.971	765.486	820.497	685.612	704.488	1212.72	727.367	807.465	784.945		737.827	664.117	896.015		983.553		286.338	385.777	384.949	355.747	322.129	372.516	306.845	264.323	303.775	261.732	323.379	312.944	300.235	288.892	300.168
46.8598	1665.46	2461.73	1996.8		1565.83	1700.65	1501.23	1737.66	1665.19	1219.55	2219.48	1420.65	668.383	820.109	1022.52		727.83	686.667	774.401	863.619	737.288	725.039	1273.62	749.006	815.243	805.014		734.706	695.807	928.744		1026.84		321.047	386.281	385.118	361.143	321.608	381.359	297.971	267.41	310.704	271.258	321.22	304.994	294.978	296.976	296.838
47.658	2025.72	2920.86	2513.78		1647.91	1941.21	1489.86	1860	1822.85	1335.01	2302.39	1439.14	691.842	870.379	1063.45		759.893	711.955	806.837	912.876	743.093	750.439	1408.92	762.549	854.316	826.258		773.881	734.126	994.991		1102.57		301.353	380.981	390.954	376.374	334.945	372.031	289.807	279.255	305.911	256.839	310.051	309.427	301.114	283.636	374.822
48.4081	2432.21	3551.65	3474.37		1898.87	2193.36	1703.07	2098.99	2119.8	1415.75	2377.32	1550.32	731.594	916.909	1124.71		784.404	739.421	828.052	932.995	788.505	786.635	1350.39	795.312	883.702	852.875		759.456	712.156	1021.88		1198.62		321.24	401.408	401.103	374.39	340.252	390.462	300.476	280.034	306.193	261.676	312.79	317.382	295.829	275.93	433.43
49.187	2891.67	4493.38	5096.15		2107.91	2449.61	1908	2389.4	2511.12	1477.93	2467.85	1614.8	808.064	978.737	1209.6		857.204	782.56	866.178	999.656	823.506	843.166	1416.88	831.101	913.021	890.973		774.415	695.439	1100.11		1281.21		319.353	404.436	420.338	402.845	355.295	406.24	305.149	283.502	318.885	256.028	323.331	329.116	315.791	281.229	311.685
49.9756	3415.77	5943.57	8052.79		2444.39	2841.2	2080.78	2693.33	2920	1509.47	2453.55	1704.89	793.258	1023.98	1262.13		888.648	865.533	896.487	1048.69	861.954	872.789	1407.42	854.587	939.24	914.023		992.59	736.656	1131.85		1398.7		320.258	415.561	422.095	408.153	356.099	453.56	360.394	280.147	327.413	263.631	331.415	328.199	303.776	291.639	301.353
50.7642	4066.75	8041.63	12689.1		2768.7	3244.65	2309.92	3064.14	3459.8	1558.28	2567.49	1790.34	829.482	1099.99	1358.04		932.038	863.837	935.972	1108.42	901.778	943.693	1478.88	880.177	969.419	933.546		793.117	742.287	1181.89		1496.5		337.441	432.56	447.418	417.694	359.853	430.407	333.854	300.769	337.033	274.933	332.91	349.157	310.763	315.867	319.661
51.5239	4899.89	11356.3	19368.5		3397.3	3652.5	2615.99	3536.2	4269	1641.16	2624.74	1947.04	883.459	1180.88	1427.03		988.197	929.458	979.07	1182.51	965.543	971.048	1552.44	915.035	1022.72	976.534		768.654	763.057	1260.68		1641.9		342.461	443.211	453.998	439.432	381.998	455.717	324.96	302.618	360.168	277.51	336.732	348.403	329.65	311.209	313.377
52.3028	5937.36	15897.7	28293.9		3769.5	4184.29	3019.05	4055.25	5320.18	1712.12	2733.99	2031.86	891.843	1227.76	1534.12		1047.97	1016.66	1001.05	1239.68	1011.53	1008.34	1585.51	955.201	1061.4	1021.3		895.035	775.961	1320.72		1827.62		364.721	463.797	486.421	456.815	368.782	469.638	348.216	313.398	363.667	280.455	365.424	344.685	311.426	312.669	311.405
53.0722	7198.35	21906.8	38838.1		4518.44	4761.54	3420.01	4700.73	6702.06	1792.53	2819.43	2169.25	933.211	1307.52	1633.15		1096.72	1004.52	1044.3	1329.65	1074.94	1104.45	1641.17	968.721	1109.02	1061.29		817.136	807.763	1396.81		2038.32		365.887	484.577	492.397	472.212	389.6	473.472	349.923	340.67	379.11	275.154	339.138	357.503	311.485	322.137	317.612
53.8511	8653.51	28166.3	49569.5		5623.71	5445.61	4076.7	5525.86	8836	1896.96	3000.19	2287.63	984.578	1411.04	1734.79		1163.01	1074.91	1085.19	1407.16	1133.41	1176.9	1680.15	1035.74	1189.21	1128.62		820.638	838.082	1481.45		2293.31		381.32	500.398	522.183	488.192	391.596	512.106	356.066	325.73	382.016	297.59	339.741	367.778	313.739	318.887	329.546
54.6493	10197.7	34625	59760.3		6532.01	6248.26	4683.06	6481.79	11435.9	1967.57	3095.27	2464.75	1020.78	1494.89	1837.15		1239.59	1175.95	1141.87	1497.84	1201.85	1382.72	1772.71	1104.65	1223.2	1174.19		881.03	853.423	1595.05		2603.93		390.057	531.531	530.28	519.984	432.922	522.27	359.344	339.407	407.684	286.536	343.188	380.197	328.868	331.784	328.519
55.409	12009.1	40430.2	69560.8		7792.46	7066.63	5581.3	7528.21	14321	2078.45	3229.45	2621.52	1093.5	1617.77	1982.82		1323.01	1237.25	1183.44	1611.99	1283.05	1353.91	1825.61	1108.51	1293.31	1211.37		881.886	885.458	1682		3003.64		402.106	549.29	557.607	529.532	414.851	549.77	369.021	345.467	423.207	293.986	345.168	398.316	324.461	348.06	335.082
56.1784	13847.7	46053.7	77599.5		9288.77	7981.82	6517.11	8819.94	17430.8	2189.73	3395.17	3253.11	1140.3	1722.85	2123		1405.51	1304.68	1230.36	1720.79	1348.92	1490.67	1884.47	1193.33	1358.04	1283.69		899.432	914.787	1813.79		3477.65		418.213	573.555	583.939	560.003	423.5	587.971	373.787	346.169	436.727	299.847	354.533	410.496	330.099	345.209	344.365
56.9477	15873	51024.1	82843		10951.7	8985.46	7627.72	10161.9	20601	2321.17	3607.06	2980.84	1207.55	1869.21	2287.8		1487.19	1393.66	1300.79	1821.54	1538.85	1616.4	1941.64	1259.14	1455.96	1329.85		914.076	940.385	1890.63		4065.22		440.322	610.668	596.54	615.988	447.648	618.053	393.082	378.747	466.659	305.761	357.336	431.901	347.685	343.661	351.87
57.7266	17705.6	55591.4	86045.2		12439.1	9994.97	8705.08	11566.6	23777.5	2454.44	3775.39	3218.89	1257.19	1990.74	2434.57		1590.62	1461.61	1365.02	1961.39	1510.99	1770.95	2105.87	1325.21	1542.57	1467.16		931.466	967.99	2019.86		4729.36		457.881	632.648	620.235	625.4	446.128	634.558	413.759	380.275	481.183	314.758	370.429	452.294	351.538	367.785	367.184
58.496	19689.7	59516	90602.6		14081.2	11006.2	9979.58	13041.5	26659.9	2574.01	3971.37	3398.31	1344.68	2112.73	2599.73		1679.1	1543.48	1433.88	2157.66	1720.67	1935.32	2122.15	1387.58	1612.1	1501.11		964.181	989.271	2163.02		5503.73		481.109	683.341	656.982	664.614	477.811	665.116	427.881	394.504	503.091	327.349	383.564	468.557	347.826	368.238	408.735
59.2845	21678.2	63069.2	100986		15929.4	12114.4	11300.5	14521.7	29614.5	2705.89	4156.85	3703.78	1419.87	2252.56	2767.7		1788.88	1643.62	1508.07	2263.5	1718.65	2113.98	2219.29	1477.51	1730.84	1551.66		1042.92	1055.75	2297.76		6255.49		501.049	684.587	665.585	697.229	489.383	707.891	448.236	409.058	523.38	317.147	371.171	491.109	351.636	369.495	361.368
60.0539	23499.2	66085.9	109553		17563	13275.4	12683.6	16038.6	32117.5	2869.84	4529.02	3893.68	1474.82	2384.48	2936.43		1874.55	1731.15	1582.68	2437.09	1815.97	2312.66	2345.05	1520.51	1803.4	1649.91		1031.88	1076.21	2438.54		7069.92		529.821	714.02	699.592	735.862	501.272	739.042	452.416	421.085	546.042	329.534	396.62	514.904	351.826	376.696	379.364
60.8521	25405.2	68940.6	112339		19289.9	14381.6	13768.5	17590.1	34294.4	2975.6	4633.68	4146.15	1574.57	2515.41	3120.54		1995.41	1810.96	1660.04	2611.68	1919.53	2494.6	2502.41	1605.96	1953.32	1714.19		1079.78	1115.16	2572.69		7948.11		533.277	750.963	743.317	768.369	516.178	763.878	486.01	435.258	578.288	330.68	397.704	530.018	369.833	387.625	370.975
61.6022	27280.3	70856.3	117144		20883.8	15483.3	15034.9	19142.8	36945.8	3102.35	4905.05	4375.22	1636.39	2640.25	3295.07		2109.79	1908.92	1738.17	2789.35	2044.46	2704.34	2543.4	1671.38	2018.57	1820.04		1175.87	1153.12	2731.65		8754.33		557.467	782.471	766.923	808.14	540.571	799.205	501.177	458.759	623.564	333.963	399.773	548.996	357.287	390.982	390.263
62.3811	29018.1	72921.3	120115		22517.5	16678.7	16359.3	20608.3	39140.3	3282.59	5084.14	4675.85	1714.47	2825.62	3499.42		2203.76	2008.32	1792.64	2949.98	2140.6	2939.66	2703.19	1749.11	2106.35	1917.85		1125.34	1197.47	2886.3		9613.21		558.866	804.577	799.111	835.646	544.969	823.455	513.724	515.714	601.593	340.785	403.026	567.77	370.362	392.085	394.567
63.1504	30763.5	75449.8	123188		24120.9	17829	17548	22131.8	40955.4	3427.03	5373.82	4933.51	1798.64	2992.27	3680.24		2354.24	2100.39	1903.45	3184.48	2255.46	3187.21	2811.08	1840.66	2211.01	1967.81		1125.35	1215.88	3022.81		10446.4		590.259	852.598	839.174	866.467	551.63	862.669	521.795	490.731	623.154	349.149	403.779	592.158	391.616	405.513	384.772
63.9198	32556.7	77136.3	126004		25584.2	19035	18691.8	23767.5	42592.5	3585.94	5632.2	5187.28	1884.18	3106.14	3865.09		2479.62	2230.37	1953.81	3401.04	2395.86	3455.86	2898.34	1902.47	2337.91	2376.2		1200.59	1273.53	3185.03		11242.4		623.281	891.814	869.241	922.378	575.575	911.721	547.941	510.536	643.335	360.823	423.001	599.213	366.427	394.296	399.545
64.7083	34332.2	79220.1	129004		27036.7	20180.2	19932.6	25404.6	44798	3745.1	5918.82	5464.41	1962.84	3267.03	4069.11		2587.46	2299.84	2039.94	3585.06	2490.44	3712.37	3012.19	2000.67	2432.05	2140.64		1196.22	1312.31	3334.32		12047.8		630.356	918.49	879.885	928.531	578.332	929.485	557.928	507.217	654.77	366.469	429.724	622.116	375.428	409.34	404.931
65.4969	36226.7	81676.2	127099		28410.3	21448.7	21075	27022.2	45954.4	3879.12	6268.36	5765.58	2057.97	3454.29	4295.13		2727.05	2390.06	2128.55	3846.55	2618.1	3990.97	3124.54	2094.67	2549.48	2219.07		1217.58	1350.09	3490.48		12882.2		635.901	953.499	925.746	958.602	598.619	956.414	563.285	520.76	671.761	364.332	434.305	648.689	378.842	396.369	393.76
66.2374	38026.7	84585.8	129537		30075.6	22785.7	22101.7	28697.7	47368.9	4035.74	6574.32	6046.1	2106.97	3611.69	4489.01		2817.27	2523.83	2226.06	4071.45	2751.86	4409.5	3296.16	2172.08	2669.31	2321.46		1253.66	1375.97	3641.57		13643.9		665.429	982.077	939.712	995.574	600.364	999.803	574.041	544.453	690.998	377.27	437.799	650.294	382.29	409.211	411.076
67.0067	39876.3	86262.5	128015		31664.3	23997.8	23464.1	30511.8	49035.3	4195.86	6964.46	6358.59	2171.15	3784.87	4719.17		2968.36	2582.45	2273.66	4310.12	2840.13	4874.73	3408.73	2235.13	2772.74	2395.82		1331.4	1422.01	3825.68		14391.7		686.811	1023.47	948.187	1007.45	610.296	1018.34	576.748	536.178	717.892	371.497	444.497	669.061	375.245	418.892	414.213
67.7857	41638.2	88787.3	126967		33155.7	25423.1	24841.3	32380.3	50502.8	4359.19	7157.94	6700.51	2286.13	3954.37	4925.44		3104.72	2725.12	2382.3	4553.23	2973.01	5296.49	3498.02	2314.26	2898.92	2497.8		1318.8	1442.07	3951.04		15230.5		688.725	1027.96	978.435	1041.42	623.925	1041.36	600.52	542.514	781.453	385.415	444.527	683.612	377.855	400.383	401.418
68.5454	43500	91608.7	125694		34830.6	26721.6	26021	34317.3	52233.1	4549.84	7505.18	7034.76	2357.25	4138.05	5183.46		3221.69	2809.72	2462.16	4748.04	3111.28	5620.02	3635.61	2413.43	3002.99	2582.72		1302.27	1490.41	4129.95		15981.8		712.252	1058.25	1004.42	1067.92	629.449	1070.48	602.295	560.339	751.346	383.219	448.219	698.406	394.114	412.071	400.149
69.3243	45392.9	93482.8	124262		36341.3	28336.5	27407.6	36306.3	53517.8	4701.6	7799.71	7439.99	2457.78	4325.02	5421.36		3355.38	2923.6	2555.7	4996	3242.52	5907.54	3761.08	2517.26	3126.81	2682.61		1309.95	1510.66	4267.26		16817.7		713.617	1073.99	1010.28	1077.63	641.537	1110.51	593.151	552.824	770.654	387.453	446.457	691.243	379.168	400.459	394.381
70.1033	46912.5	96163.7	120291		38341.9	29818.2	28713.3	38417.7	54775.2	4928.33	8188.73	7866.09	2538.02	4569.4	5693.42		3529.26	3054.58	2654.37	5240.45	3399.31	6242.9	3900.2	2605.93	3258.93	2747.19		1351.13	1539.5	4456.17		17579.6		724.701	1099.53	1019.9	1094.88	631.901	1102.68	593.221	550.818	760.865	383.269	438.159	683.039	377.334	400.891	398.867
70.8822	48782.4	97515.5	120686		39778.3	31395.9	30213.4	40525.7	56985.1	5111.08	8606.31	8272.83	2639.26	4733.67	5992.11		3652.96	3173.57	2721.02	5544.25	3567.03	6581.1	4016.87	2713.05	3377.33	2875.97		1368.26	1581.97	4628.97		18400		735.431	1116.61	1067.73	1133.98	647.402	1133.74	623.157	588.943	782.106	395.145	463.137	718.254	385.442	421.074	400.006
71.642	50533.3	99328.8	118485		41623.8	33065	31657.3	42627.4	58281.8	5317.6	9086.5	8735.18	2745.26	4975.9	6283.54		3792.55	3314.28	2840.62	5886.86	3747.8	7197.9	4123.55	2810.38	3522.44	2966.61		1435.14	1625.6	4803.71		19347.7		756.216	1159.47	1083.09	1164.94	659.613	1158.39	628.853	575.736	790.936	387.365	448.738	713.168	382.93	405.926	394.522
72.4498	52238.4	100791	123414		43230.7	34763.7	32982.5	44923.9	60301.3	5559.24	9448.35	9239.96	2839.78	5255.03	6607		3980.64	3417.74	2954.8	6206.34	3893.91	7875.27	4318.43	2914.43	3662.54	3063.51		1440.68	1650.05	4990.62		20187.4		764.08	1165.38	1098.68	1182.11	663.248	1180.28	616.724	573.835	804.92	391.962	475.455	716.554	368.323	413.207	393.634
73.1999	54008.8	100861	122904		44801.9	36490	34722.7	47336.7	62807.6	5863.49	10133.8	9968.26	2913.61	5485.98	6961.57		4150.9	3560.1	3065.56	6571.02	4051.61	8577.74	4442.76	3038.35	3821.59	3166.97		1428.06	1688.54	5164.48		21104		774.712	1187.78	1102.3	1199.84	661.077	1195.46	628.106	582.098	805.492	392.45	446.746	731.128	380.991	405.721	403.28
73.9788	55487.6	102104	125968		46214.3	38221.7	35993.1	49359.4	63596.5	6066.38	10421.7	10308	3035.16	5769.57	7284.86		4333.69	3706.51	3140.9	6977.97	4226.77	9353.23	4610.12	3129.02	3981.18	3286.95		1436.1	1744.59	5361.22		22087.9		769.52	1202.12	1133.74	1224.66	682.494	1211.8	617.198	579.912	828.759	399.973	453.411	719.43	368.407	404.044	385.812
74.7578	56949.2	103041	123790		47973.8	40185.6	37457.5	51802.9	66626.8	6340.46	11096.5	10885.9	3172.89	6051.7	7750.69		4503.34	3877.53	3255.91	7426.4	4444.69	10078.6	4810.03	3266.14	4153.69	3426.44		1485.75	1741.38	5614.93		23127.6		770.294	1231.18	1189.7	1247.43	661.554	1223.9	635.188	576.087	807.062	401.749	442.855	727.983	368.491	391.449	387.095
75.5367	58307.1	105828	121501		49304.4	41985.8	38821.1	54099	68745.9	6614.27	11726	11726.1	3293.91	6395.02	8146.2		4794.34	4043.35	3356.91	7891.94	4639.68	10747.1	4989.27	3369.55	4343.99	3562.18		1524.11	1774.14	5836.4		24033.8		780.246	1245.89	1151.45	1259.31	679.552	1274.92	648.769	582.044	824.131	382.743	432.402	728.031	371.808	399.984	381.373
76.3253	59804.4	106037	123861		50926.9	43941.1	40449.3	56453.6	70692	6915.6	12403.8	12418.1	3406.39	6742.3	8677.01		4958.3	4226.62	3512.99	8381.45	4857.86	11541	5202.31	3515.23	4548.39	3703.81		1545.17	1821.18	6087.73		25252.1		804.232	1264.97	1185.84	1287.83	675.405	1266.97	647.162	603.537	826.994	393.246	435.643	743.715	361.756	384.712	381.111
77.0946	61211.3	107345	124929		52217.1	45703.5	41904.3	58579.6	72700.4	7251.73	13258.1	13318.2	3552.91	7163.8	9165.77		5209.24	4423.47	3609.35	9039.04	5141.91	12694.5	5406.47	3661.61	4765.62	3835.51		1548.56	1862.81	6329.39		26305.9		798.305	1281.39	1180.87	1306.51	679.206	1307.85	652.191	602.217	821.198	402.437	442.103	732.893	361.789	371.168	371.835
77.864	62482.5	109241	124017		53375.7	47518.4	43565.3	60634.2	75464.6	7602.01	14298.7	14150.7	3684.79	7530.22	9763.55		5486.81	4631.86	3762.36	9675.7	5431.72	13360.9	5667.98	3853.15	5026.72	4012.84		1649.4	1868.65	6634.58		27552.8		787.558	1313.65	1209.62	1339.04	676.335	1324.9	661.655	598.141	840.714	386.962	433.966	737.373	356.131	360.586	375.098
78.6333	64038.4	111158	117345		54620.3	49291.1	45275.1	62935.4	76462.6	8055.55	15452	15442.2	3893.69	8052.62	10420.1		5739.92	4846.97	3863.83	10427	5713.14	14978.1	6081.85	3999.38	5282.42	4212.94		1561.67	1912.32	6943.25		28764.1		806.949	1353.96	1236.87	1372.91	682.744	1340.83	660.368	591.405	837.798	392.977	430.536	742.94	345.928	357.387	367.549
79.4122	65078.8	103234	105671		55754	51097.1	47119.5	64667.3	81416.6	8478.97	16584.1	16317.9	4067.76	8538.84	11064		6053.17	5081.19	4048.21	11154.7	6078.2	16600.3	6204.1	4209.73	5580.97	4364.26		1579.14	1966.54	7311.1		29926		800.825	1372.11	1251.66	1392.59	685.073	1370.63	657.99	598.462	883.88	386.891	432.877	741.512	351.539	359.971	351.103
80.1912	66226.4	105320	81374.1		56653.9	52742.7	48555.6	66480.1	82113.6	8984.23	17746.4	17974.3	4222.6	9147.51	11929.1		6445.77	5346.59	4208.24	11977.8	6448.24	18426.3	6564.61	4429.31	5906.63	4586.57		1614.38	2003.15	7676.15		30938.2		825.924	1411.23	1272.41	1425.33	671.431	1393.52	660.973	592.936	871.832	401.187	429.314	758.957	352.742	350.688	347.702
80.9701	67491.1	109384	68124.4		57330	54285.8	49966.3	68111	84312.1	9535.75	19561	19375.5	4436.73	9727.34	12765.1		6751.44	5617.55	4370.93	12853.1	6872.87	20006.2	6891.47	4620.84	6249.28	4839.43		1631.83	2048.29	8068.27		32006.2		825.578	1459.84	1293.86	1447.94	681.071	1453.86	686.368	604.133	874.774	386.313	418.294	759.226	346.477	353.491	351.992
81.7395	68575.3	89241.1	63867.8		58578.4	55675.2	50443.7	69867.6	85058.9	10066.8	21292.7	20645.2	4627.08	10466.5	13646.4		7167.87	5912.88	4544.63	13945.1	7313.08	20993.4	7223.82	4921.4	6668.54	5073.59		1645.89	2097.96	8489.65		32749.5		842.679	1478.93	1332.92	1471.77	685.102	1448.35	673.715	610.524	897.914	383.617	421.092	759.02	333.217	341.829	333.316
82.5184	69928.3	79314.2	54469.4		58488.7	57429.8	52060.4	70987.7	83754	10749.8	23214.8	22522.1	4843.28	11347.4	14776.8		7570.9	6221.83	4773.49	15126.3	7810.27	23064.6	7674.67	5205.5	7037.2	5369.99		1661.18	2123.12	9000.21		33533.7		874.308	1500.97	1344.33	1522.42	688.399	1475.56	665.137	617.211	887.932	380.201	415.605	749.122	337.797	329.65	330.33
83.2974	70648.1	76546.1	49840.9		59314.2	58594	53483.2	72722.2	87335.7	11491.4	25508.8	24218.5	5088.8	12169	15959.6		8104.72	6559.1	4993.76	16390.9	8347.06	24686.6	8103.89	5469.82	7589.72	5698.01		1674.78	2186.49	9401.42		34006.8		886.104	1560.26	1410.43	1574.6	689.383	1553.37	687.06	606.163	901.146	387.171	413.873	747.059	322.744	331.767	315.192
84.0667	73208.1	69359.5	43804.1		61412.6	60370.2	54340.1	74826	88096.5	12323	27885.7	27004.1	5346.31	13179.7	17259.7		8638.95	6987.99	5218.11	17819.7	9037.91	25823.8	8665.81	5840.22	8097.06	6023.98		1733.9	2239.47	10021.3		34331.7		888.006	1624.14	1431.78	1609.02	685.11	1578.39	673.994	617.455	900.326	373.99	421.055	743.949	330.286	326.348	317.451
84.8745	72883.9	60140.5	38026.3		61133.5	61643.5	56271.4	76054.1	91977.6	13363.6	30358.4	28785.7	5702.07	14235.7	18761.9		9301.8	7446.54	5483.51	19423.3	9802.63	24615.9	9211.61	6248.71	8611.32	6448.55		1725.31	2309.56	10604		34621.5		904.842	1641.76	1453.68	1657.46	687.111	1622.98	691.744	625.609	899.255	388.407	418.677	749.876	316.199	323.717	322.639
85.6535	74635.5	51035.4	36594.9		62476.3	63408.1	58645.8	77388.4	65657.4	14435.6	33140.8	30511.5	6039.37	15592.4	20595.9		9995.61	7914.54	5787.17	21346.9	10608.5	25482.5	9850.83	6713.23	9300.75	6925.58		1759.05	2359.41	11315.3		34696.3		944.589	1706.34	1509.88	1703.56	704.949	1648.53	772.328	636.685	905.908	398.215	421.143	767.1	318.261	303.031	315.786
86.4132	77397.4	48203.3	34621.5		56916.4	65679	58595.7	79678	41843.1	15715.1	36222.1	32282.5	6357.43	16964.7	22318.5		10684.1	8499.56	6081.14	23178.4	11522.7	26576.9	10544.1	7242.16	10012.4	7380.54		1793.52	2459.35	11984.3		34771.9		985.003	1786.15	1550.85	1750.44	705.257	1723.19	728.538	638.226	950.632	390.718	415.211	748.923	302.875	303.039	313.597
87.1921	83655.3	42376.9	36881.5		58302.9	66647.1	58695.2	83760.5	35001.2	17246.5	39197.6	34171.9	6802.5	18638.3	24303.5		11555.7	9059.16	6446.26	25034	12623.3	27100.5	11355.3	7756.56	10725.8	7934.96		1840.33	2539.19	12715.7		35570.2		1009.69	1848.34	1589.73	1802.92	693.736	1759.09	723.132	635.62	904.846	385.75	425.493	743.566	302.09	301.157	317.273
87.9615	77057.1	35232.9	35275.7		30250.4	66274.4	45697.2	66384.4	24761.6	18762.8	42262.1	37166.9	7347.51	20334.8	26611.7		12553.7	9761.91	6838.51	27125	13555.8	26095.9	12219	8414.89	11568	8601.58		1877.16	2645.89	13572.9		35856.8		1051.08	1886.17	1689.6	1836.26	726.031	1806.08	751.418	644.145	928.351	370.856	416.178	719.033	286.291	284.79	295.72
88.7404	73074.5	33024.6	24358.7		33630	75486.4	39310.8	41622.7	18625.4	20789.8	44919	41484.8	7878.7	22377.7	29152.1		13668.9	10623	7342.44	29099	14915.2	26392	13202.5	9235.03	12419.5	9264.6		1919.46	2771.44	14366.4		35159.2		1078.16	1949.79	1735.64	1897.12	738.647	1874.15	751.744	658.774	907.794	386.346	429.339	714.721	282.866	283.543	288.991
89.529	51097.5	28229.7	20307.2		23062.4	57927.6	27201.2	31457.3	18938.1	22922.8	47052.7	44256.4	8537.34	24440.6	31607.5		14787.4	11601.1	7874.16	30675.9	16335.9	27602.4	14273.2	9860.77	13283.1	10039.9		1993.11	2903.99	15035.9		34817.9		1115.21	2030.62	1802.14	1942.36	745.642	1902.93	742.499	653.624	893.676	386.514	421.853	700.004	283.815	282.745	299.462
90.2983	36957.4	27782.8	17764.4		18067.8	35598.5	14134.4	27206.3	16861.4	25287.9	48785.7	47047.1	9390.96	26881.6	34648.5		16257.8	12576.4	8522.21	32030.2	17512.7	23670.6	15448.7	10707.3	14142.7	10844.2		2084.16	3028.77	15625.5		34022.5		1138.18	2084.16	1879.6	1982.05	767.46	1987.84	729.916	651.905	880.916	378.317	419.944	682.925	282.98	284.335	284.965
91.058	28505.8	22172.5	17064.9		16173.2	36417.1	13090.1	20366.2	13953.3	27954.5	50054.8	49234.3	10289	29440.1	37710		17827.3	13791.7	9194.44	32662.5	18776	31790	16696.4	11598.6	14745.7	11751.2		2160.89	3549.25	16256.3		28881.7		1176.99	2112.62	1939.6	2001.13	792.969	1997.14	722.066	656.491	840.762	388.263	429.97	679.644	280.842	285.859	298.708
91.837	28529.5	26454.1	16792.2		12771.8	24253.3	15195.9	15911.3	11826	30763.3	51745.8	52037.7	11320.1	31923.5	40383.8		19545.6	15126.2	9992.08	34723.5	20786.4	23904.7	18019.8	12549.6	15511.3	12685.5		2277.95	3410.7	16718.6		20806		1179.23	2156.64	2037.24	1998.29	822.635	2034.11	701.159	661.591	819.441	383.095	419.283	641.617	284.613	270.137	280.183
92.6448	16603.4	22059.9	13535.7		11134.4	17689.7	8850.39	13515.5	9316.49	32770.6	50950.8	52536.7	12599.9	34315.3	42581.6		21471.9	16667.4	10975.6	36330.9	21560.6	20521.3	19368	13525.8	16018.7	13599.3		2393.87	3650.83	17080.7		15408.5		1202.16	2197.11	2111.86	1990.05	827.423	2034.75	704.859	638.113	872.972	371.066	417.965	630.93	265.308	260.442	277.74
93.4141	16378.7	17861.8	12198.5		9172.83	16322.9	11645.3	9650.03	8948.54	34623.1	46073.3	54646	14063.6	36229	44814.5		23625.5	18377.2	12011.3	37511	23172.1	21402.5	20484.9	14271.4	16640.6	14381.7		2561.71	3917.08	17370.1		9933.44		1188.02	2207.89	2209.65	1994.87	865.532	2025.47	662.747	632.763	795.046	370.214	426.213	615.8	276.153	267.414	278.379
94.1834	13628.1	18353.5	14609.4		12624.5	15425.3	7913.82	10032.1	8160.65	36897.7	39869.7	52667.7	15555.9	37860.1	47245.1		25611.4	20081.4	13236	34539.3	23761.1	6740.33	21696.7	15052.4	17074.5	15023.6		2744.52	4165.04	18131.9		6737.99		1153.58	2184.62	2271.42	2054.05	882.624	2065.62	638.857	640.59	765.679	358.182	411.939	582.635	268.335	270.463	279.245
94.9816																																														256.38	266.766

## Sheet: Figure 1G
Tazobactam (ug/mL)	SLS 266 nm
0	44793
5	15419
10	20280
20	3764
30	2265
50	1803
70	1945
90	2059
120	1727
200	1516
250	7070
350	647.8
400	658.7
550	473.2
650	413.7
750	369.3

## Sheet: Figure 2A
Data Figure 2A
"Original aa" indicates residue in the wild-type TEM sequence
"Position in sequence" indicates the position of the residue in the wild-type TEM sequence
"Mutant aa" indicates residue to which the original residue is mutated
"Position in PDB" indicates the position the residue was given in the pdb structure (as numbering may differ from that in the original sequence)
"Type" indicates whether the mutation was found by others to either increase B-lactam resistance spectrum ("BLACT_RES"), increase inhibitor resistance ("INH_RES") or augment TEM stability ("stability")
"Total energy" signifies the total difference between the mutant and wild-type stabilities as calculated by the FoldX force field
"Stdev" indicates the standard deviation on three repeats of the total energy as calculated by FoldX
"Source" indicates publication from which "type" information was taken
Original aa	Position in sequence	Mutant aa	Position in PDB	Type	Total energy	Stdev	Source
H	23	R	26	other	0.817115	0.282415
E	25	D	28	other	-0.169295	0.0269304
E	25	K	28	other	-0.232018	0.00303226
L	27	V	30	other	0.479187	0.00349803
K	31	E	34	other	0.32855	0.0166895
D	32	P	35	other	2.64994	0.0558914
D	35	N	38	other	-0.077994	0.00218862
Q	36	K	39	stability	-0.14134	0.0476845	1	Q39R found to increase stability, Q39K moderate effect on B-lactam MICs
L	37	V	40	other	1.46347	0.00918917
G	38	D	41	other	2.34494	0.00012389
A	39	S	42	other	1.62832	0.000312742
A	39	V	42	other	3.24115	0.387645
R	40	P	43	other	-0.368032	0.118407
R	40	T	43	other	1.18129	0.145757
V	41	S	44	other	4.07871	0.02652
L	46	M	49	other	0.568926	0.146147
L	48	P	51	other	8.71657	0.0163594
E	61	K	64	other	0.115399	0.0882686
R	62	S	65	other	4.01207	0.163298
M	65	I	68	other	1.36492	0.0369037
M	66	I	69	INH_RES	3.68898	0.0711911	1
M	66	L	69	INH_RES	0.868998	0.0136704	1
M	66	V	69	INH_RES	4.25783	0.0234321	1
V	77	E	80	other	5.40235	0.505603
V	81	I	84	other	-0.681766	0.431072
Q	87	H	90	other	0.614407	0.195964
G	89	D	92	stability	-0.405505	0.000468329	1
Q	96	R	99	other	-0.116448	0.00794755
N	97	S	100	other	-0.0117459	0.00546848
L	99	F	102	other	2.45045	0.222682
L	99	V	102	other	1.515	0.0137174
E	101	K	104	BLACT_RES	0.220757	0.0174262	1
Y	102	F	105	other	1.0573	0.0215577
Y	102	N	105	other	1.70824	0.0492042
Y	102	S	105	other	2.30344	0.0239252
S	103	P	106	other	-1.11414	0.283646
T	111	P	114	other	-0.227528	0.0220202
D	112	G	115	other	0.229415	0.00827863
D	112	N	115	other	0.159449	0.000196319
R	117	G	120	stability	2.05775	0.0260407	1
S	121	N	124	other	0.832109	0.0560158
I	124	V	127	other	0.949933	0.004011
S	127	G	130	INH_RES	-0.615041	0.116492	1
S	127	T	130	other	1.41171	0.0735075
N	133	H	136	other	2.43612	0.234109
L	134	I	137	other	1.01531	0.0134064
L	135	F	138	other	7.33452	0.263812
P	142	A	145	other	3.58541	0.000760535
P	142	S	145	other	3.54026	0.0360497
K	143	Q	146	other	-0.252659	0.0416548
H	150	R	153	stability	-2.54506	0.529986	1
M	152	I	155	other	0.752129	0.0229297
G	153	R	156	other	3.65249	0.0515437
D	154	E	157	other	4.65152	0.0124188
H	155	N	158	other	0.26916	0.0438112
D	160	G	163	other	1.74199	0.0375355
D	160	H	163	other	0.225355	0.0179334
R	161	C	164	BLACT_RES	1.33131	0.121701	1
R	161	H	164	BLACT_RES	1.42694	0.0401693	1
R	161	S	164	BLACT_RES	1.46679	0.194491	1
W	162	C	165	other	2.11119	0.0234096
W	162	G	165	other	2.67234	0.0240434
W	162	L	165	other	0.975206	8.6e-05
W	162	R	165	INH_RES	1.31936	0.178611	1
E	163	G	166	other	2.15559	0.00657807
E	165	K	168	other	0.100701	0.0403176
N	167	T	170	other	0.696331	0.0517168
I	170	V	173	other	1.00205	0.0160168
N	172	H	175	other	-0.235724	0.000805639
N	172	I	175	other	3.11649	0.0119464
D	173	N	176	other	1.27604	0.677205
R	175	A	178	other	0.818867	0.147929
D	176	E	179	other	3.8612	0.148118
M	179	I	182	other	1.12232	0.100964
M	179	T	182	stability	0.252539	0.0666792	2
A	181	V	184	stability	-0.937012	0.0347434	2
A	182	P	185	other	-0.04122	0.200903
A	182	T	185	other	2.65813	0.0199835
M	183	V	186	other	3.8924	0.0247525
A	184	R	187	other	10.7744	1.00383
T	185	K	188	other	-1.25102	0.0845472
T	185	N	188	other	-0.644563	0.000344297
K	189	T	192	other	1.32089	0.00939007
G	193	D	196	other	1.9184	0.0861108
G	193	S	196	other	2.69806	0.0267421
G	193	V	196	other	5.24397	0.0759785
R	201	Q	204	other	1.99804	0.00179289
Q	202	P	205	other	3.86888	0.162693
Q	203	R	206	other	0.503447	0.0341805
E	209	A	212	other	-0.283495	0.0177905
G	215	E	218	other	-0.61396	0.0219935
L	217	I	220	other	2.22289	0.00827353
L	218	M	221	other	-0.262496	0.00745726
S	220	C	223	other	0.614333	0.00408561
A	221	V	224	stability	0.785342	0.000820553	1
F	227	L	230	other	1.30939	0.0470988
A	229	D	232	other	8.06688	0.151396
S	232	T	235	other	-0.262542	0.00775998
A	234	G	237	other	1.25407	0.0086001
A	234	T	237	BLACT_RES	1.19974	0.01265	1
G	235	D	238	other	15.6825	0.392271
G	235	N	238	other	12.0207	0.799166
G	235	R	238	other	19.0639	1.00461
G	235	S	238	BLACT_RES	5.95789	0.854987	1
E	236	G	240	other	1.16326	0.001316
E	236	K	240	BLACT_RES	0.609001	0.0207517	1
E	236	R	240	other	0.934992	0.00727253
E	236	V	240	stability	other	0.000263345
R	237	H	241	stability	0.421802	0.00488515	2
R	240	C	244	INH_RES	1.84041	0.0731568	1
R	240	G	244	other	3.22583	0.0149959
R	240	H	244	INH_RES	1.10119	0.527046	1
R	240	L	244	other	-0.0613768	0.456927
R	240	S	244	INH_RES	1.67114	0.0270604	1
L	246	V	250	other	3.29745	0.0429841
I	255	V	260	other	1.28369	0.0489512
V	257	F	262	other	9.15486	0.0367673
I	258	M	263	other	0.440254	0.0283579
T	260	M	265	stability	-4.89164	0.0416427	1,2
G	262	V	267	other	5.46841	0.0987584
S	263	G	268	INH_RES	2.28533	0.00441888	1
A	265	S	270	other	0.612783	0.001985
A	265	V	270	other	1.43817	0.0211771
T	266	I	271	other	1.5386	0.00851883
R	270	A	275	other	-0.837897	0.0149471
R	270	L	275	stability	-3.54702	0.212039	1,2
R	270	Q	275	stability	-0.718625	0.0785478	1,2
N	271	D	276	INH_RES	0.364328	0.00611217	1
N	271	S	276	other	1.66537	0.0049831
I	274	T	279	other	2.50945	0.00091783
A	275	V	280	other	0.984309	0.00474722
A	279	G	284	other	0.758336	0.002953
A	279	T	284	other	0.275604	0.0152026
H	284	L	289	other	-1.28346	0.0392703
1. Salverda, M. L. M., De Visser, J. A. G. M. & Barlow, M. Natural evolution of TEM-1 β-lactamase: experimental reconstruction and clinical relevance. FEMS Microbiology Reviews 34, 1015-1036, doi:10.1111/j.1574-6976.2010.00222.x (2010).
2. Brown, N.G., et al. Multiple Global Suppressors of Protein Stability Defects Facilitate the Evolution of Extended-Spectrum TEM β-Lactamases. J Mol Biol 404, 832-846, doi:10.1016/j.jmb.2010.10.008 (2010).

## Sheet: Figure 2B
Data Figure 2B
"Position" indicates position in TEM sequence
"Residue" indicates the amino acid at that position
"Mutation counts" indicates how often that position was found mutated in TEM variants
"Tangovalue" indicates the per-residue aggregation propensity for wild-type TEM as predicted by TANGO
"Type" indicates whether mutations to that position were found by others to either increase B-lactam resistance spectrum ("BLACT_RES"), increase inhibitor resistance ("INH_RES") or augment TEM stability ("stability")
"Source" indicates publication from which "type" information was taken
Position	Residue	Mutation counts	Tangovalue	Type	Source
3	M	0	0	other
4	S	4	0	other
5	I	4	0	other
6	Q	9	0	other
7	H	0	0	other
8	F	0	0	other
9	R	0	0	other
10	V	0	0.0523564	other
11	A	2	0.0523564	other
12	L	0	0.0523564	other
13	I	1	0.0523564	other
14	P	0	0.712676	other
15	F	0	54.3627	other
16	F	1	55.124	other
17	A	0	55.124	other
18	A	0	55.124	other
19	F	0	55.124	other
20	C	0	11.5081	other
21	L	21	0.767373	other
22	P	0	0.40835	other
23	V	0	0	other
24	F	0	0	other
25	A	1	0	other
26	H	1	0	other
27	P	0	0	other
28	E	2	0	other
29	T	0	0	other
30	L	1	0	other
31	V	0	0	other
32	K	0	0	other
33	V	0	0	other
34	K	1	0	other
35	D	1	0	other
36	A	0	0	other
37	E	0	0	other
38	D	1	0	other
39	Q	29	0	stability	1	Q39R found to increase stability, Q39K moderate effect on B-lactam MICs
40	L	1	0	other
41	G	1	0	other
42	A	2	0	other
43	R	2	0	other
44	V	1	0	other
45	G	0	0	other
46	Y	0	0	other
47	I	0	0	other
48	E	0	0	other
49	L	2	0	other
50	D	0	0	other
51	L	1	0	other
52	N	0	0	other
53	S	0	0	other
54	G	0	0	other
55	K	0	0	other
56	I	0	0	other
57	L	1	0	other
58	E	0	0	other
59	S	0	0	other
60	F	0	0	other
61	R	0	0	other
62	P	0	0	other
63	E	0	0	other
64	E	1	0	other
65	R	1	0	other
66	F	0	0	other
67	P	0	0	other
68	M	1	0	other
69	M	29	0	INH_RES	1
70	S	0	0	other
71	T	0	0	other
72	F	0	0	other
73	K	0	0	other
74	V	0	8.91267	other
75	L	0	9.55879	other
76	L	0	9.73552	other
77	C	0	9.73552	other
78	G	0	9.73552	other
79	A	0	9.52482	other
80	V	1	9.34624	other
81	L	0	7.03111	other
82	S	0	0.71074	other
83	R	0	0	other
84	V	6	0	other
85	D	0	0	other
86	A	0	0	other
87	G	0	0	other
88	Q	0	0	other
89	E	0	0	other
90	Q	1	0	other
91	L	0	0	other
92	G	1	0	stability	1
93	R	0	0	other
94	R	0	0	other
95	I	0	0	other
96	H	0	0	other
97	Y	0	0	other
98	S	0	0	other
99	Q	2	0	other
100	N	2	0	other
101	D	0	0	other
102	L	2	0	other
103	V	0	0	other
104	E	52	0	BLACT_RES	1
105	Y	3	0	other
106	S	1	0	other
107	P	0	0	other
108	V	0	0	other
109	T	0	0	other
110	E	0	0	other
111	K	0	0	other
112	H	0	0	other
113	L	0	0	other
114	T	1	0	other
115	D	2	0	other
116	G	0	0	other
117	M	0	0	other
118	T	0	0	other
119	V	0	0	other
120	R	1	0	stability	1
121	E	0	0	other
122	L	0	0.171523	other
123	C	0	0.171523	other
124	S	1	0.171523	other
125	A	0	0.332666	other
126	A	0	0.332666	other
127	I	3	0.332666	other
128	T	0	0.161144	other
129	M	0	0.161144	other
130	S	5	0	INH_RES	1
131	D	0	0	other
132	N	0	0	other
133	T	0	0.230129	other
134	A	0	1.52131	other
135	A	0	3.04699	other
136	N	1	4.5773	other
137	L	1	38.3168	other
138	L	1	43.7566	other
139	L	0	43.8348	other
140	T	0	43.4017	other
141	T	0	42.9733	other
142	I	0	40.2178	other
143	G	0	3.37525	other
144	G	0	0	other
145	P	2	0	other
146	K	1	0	other
147	E	0	0	other
148	L	0	23.8656	other
149	T	0	23.8656	other
150	A	0	23.8656	other
151	F	0	23.8656	other
152	L	0	23.8656	other
153	H	4	0.267542	stability	1
154	N	0	0	other
155	M	2	0	other
156	G	1	0	other
157	D	1	0	other
158	H	1	0	other
159	V	0	0	other
160	T	0	0	other
161	R	0	0	other
162	L	0	0	other
163	D	2	0	other
164	R	57	0	BLACT_RES	1
165	W	8	0	INH_RES	1
166	E	1	0	other
167	P	0	0	other
168	E	1	0	other
169	L	0	0	other
170	N	1	0	other
171	E	0	0	other
172	A	0	0	other
173	I	1	0	other
174	P	0	0	other
175	N	4	0	other
176	D	1	0	other
177	E	0	0	other
178	R	1	0	other
179	D	1	0	other
180	T	0	0	other
181	T	0	0	other
182	M	34	0	stability	2
183	P	0	0	other
184	A	9	0	stability	2
185	A	2	0	other
186	M	3	0	other
187	A	1	0	other
188	T	2	0	stability
189	T	0	0	other
190	L	0	0	other
191	R	0	0	other
192	K	1	0	other
193	L	0	0	other
194	L	0	0	other
195	T	0	0	other
196	G	3	0	other
197	E	0	0	other
198	L	0	12.7902	other
199	L	0	13.0393	other
200	T	0	13.0393	other
201	L	0	13.0393	stability	1
202	A	0	13.0393	other
203	S	0	1.67288	other
204	R	1	0	other
205	Q	1	0	other
206	Q	1	0	other
207	L	0	0	other
208	I	0	0	other
209	D	0	0	other
210	W	0	0	other
211	M	0	0	other
212	E	1	0	other
213	A	0	0	other
214	D	0	0	other
215	K	0	0	other
216	V	0	0	other
217	A	0	0	other
218	G	1	0	other
219	P	0	0	other
220	L	2	0	other
221	L	1	0	other
222	R	0	0	other
223	S	1	0	other
224	A	4	0	stability	1
225	L	0	0	other
226	P	0	0	other
227	A	0	6.12944	other
228	G	0	11.8993	other
229	W	0	11.8993	other
230	F	2	11.8993	other
231	I	0	11.8993	other
232	A	1	10.6607	other
233	D	0	0	other
234	K	0	0	other
235	S	1	0	other
236	G	0	0	other
237	A	9	0	BLACT_RES	1
238	G	42	0	BLACT_RES	1
240	E	29	0	BLACT_RES	1
241	R	1	0	stability	2
242	G	0	0	other
243	S	0	0	other
244	R	9	0	INH_RES	1
245	G	0	1.40059	other
246	I	0	14.6702	other
247	I	0	14.6702	other
248	A	0	14.6702	other
249	A	0	14.6702	other
250	L	1	14.4623	other
251	G	0	0	other
252	P	0	0	other
254	D	0	0	other
255	G	0	0	other
256	K	0	0	other
257	P	0	0	other
258	S	0	0	other
259	R	0	0	other
260	I	1	93.398	other
261	V	0	97.4595	other
262	V	1	97.7497	other
263	I	1	97.7497	other
264	Y	0	97.7497	other
265	T	19	51.1159	stability	1,2
266	T	0	20.5816	other
267	G	1	1.93468	other
268	S	4	0.254793	INH_RES	1
269	Q	0	0.0443238	other
270	A	2	0.0363966	other
271	T	1	0.0296758	other
272	M	0	0.0107429	other
273	D	0	0	other
274	E	0	0	other
275	R	11	0	stability	1,2
276	N	12	0	INH_RES	1
277	R	0	0	other
278	Q	0	0	other
279	I	1	0	other
280	A	2	0	other
281	E	0	0	other
282	I	0	0.975225	other
283	G	0	0.975225	other
284	A	2	0.975225	other
285	S	0	0.975225	other
286	L	0	0.975225	other
287	I	0	0.975225	other
288	K	0	0	other
289	H	4	0	other
290	W	0	0	other
1. Salverda, M. L. M., De Visser, J. A. G. M. & Barlow, M. Natural evolution of TEM-1 β-lactamase: experimental reconstruction and clinical relevance. FEMS Microbiology Reviews 34, 1015-1036, doi:10.1111/j.1574-6976.2010.00222.x (2010).
2. Brown, N.G., et al. Multiple Global Suppressors of Protein Stability Defects Facilitate the Evolution of Extended-Spectrum TEM β-Lactamases. J Mol Biol 404, 832-846, doi:10.1016/j.jmb.2010.10.008 (2010).

## Sheet: Figure 2D 
Temperature	No inhibitor				Tazobactam 120
15.019	679.867	605.218	602.681	639.62	571.915	603.149	791.549	571.408
15.7403	658.012	592.615	597.115	679.316	562.115	554.559	803.963	580.397
16.4615	650.966	581.9	603.889	643.128	565.474	552.923	796.723	539.673
17.1828	673.327	597.705	595.226	671.584	571.04	553.165	804.707	538.436
17.9136	695.659	594.823	589.254	617.943	571.346	542.326	770.976	545.832
18.6253	667.599	583.284	585.973	618.765	562.578	548.051	786.137	557.378
19.3561	676.895	579.888	589.105	651.451	562.372	528.199	752.013	546.663
20.087	661.322	572.406	578.95	634.403	563.335	551.636	745.982	770.507
20.8082	691.413	579.718	585.374	647.136	557.251	548.223	773.834	535.865
21.5295	682.149	560.292	586.465	638.581	562.952	545.013	768.062	541.101
22.2604	659.685	551.241	580.915	626.575	564.967	550.176	766.746	534.446
22.9816	659.19	569.232	590.588	628.896	553.412	527.1	793.122	537.302
23.7221	661.101	561.472	582.519	614.283	557.905	525.547	768.1	536.062
24.4433	652.098	556.471	592.28	635.475	554.915	531.294	760.702	541.413
25.1646	670.39	561.287	579.873	609.838	583.564	526.198	727.451	520.248
25.8858	664.59	571.403	585.754	653.238	562.846	539.272	735.847	633.84
26.6071	641.028	557.152	578.313	628.335	546.106	544.61	736.487	511.615
27.338	672.138	569.362	572.74	655.07	570.044	521.335	757.539	516.781
28.0592	673.896	553.952	580.685	640.285	561.848	513.319	737.372	522.273
28.7901	670.059	543.633	581.827	606.137	551.882	520.509	733.14	511.816
29.5113	656.584	551.476	580.21	599.168	539.892	518.964	716.331	489.887
30.2422	675.41	557.445	593.795	629.306	556.987	530.954	847.431	503.848
30.9635	682.591	568.737	576.884	605.585	533.49	512.524	759.517	503.888
31.752	693.136	561.067	601.128	602.548	548.703	511.316	738.797	513.168
32.4444	694.461	562.323	565.582	582.551	534.814	511.857	733.408	501.198
33.1753	690.781	552.399	575.308	584.36	532.25	503.351	750.443	488.808
33.9254	682.639	563.134	570.025	605.798	530.532	521.321	718.448	493.963
34.6178	687.09	547.724	580.554	594.798	525.011	518.793	723.859	505.554
35.3486	671.974	561.359	585.327	601.904	529.37	519.938	726.765	500.286
36.0795	698.621	554.363	593.794	611.048	591.287	509.16	701.786	492.101
36.7912	705.74	555.582	585.952	736.678	518.882	499.885	676.946	490.857
37.5412	706.793	553.498	581.089	604.073	511.204	479.098	697.012	485.662
38.2625	690.21	541.278	573.962	666.18	508.41	485.86	716.788	480.244
38.9838	689.978	539.592	563.387	601.165	513.46	486.28	695.547	479.428
39.705	708.273	546.749	569.046	636.075	517.455	490.491	691.099	498.928
40.4455	708.017	551.046	568.133	609.165	510.72	486.06	702.338	484.348
41.1763	710.858	549.268	584.587	626.415	512.702	469.619	697.106	479.868
41.888	724.292	546.608	587.47	641.678	522.564	478.01	685.129	473.904
42.6285	754.84	576.835	602.995	672.202	520.243	500.374	698.361	491.293
43.3401	763.042	585.986	608.822	699.832	518.18	528.096	683.523	485.913
44.0613	830.296	630.414	637.205	722.072	522.122	526.308	676.569	510.438
44.8115	927.031	708.801	714.917	886.03	541.266	534.283	701.894	527.157
45.5231	1174.76	848.929	841.764	1244.18	546.381	529.313	691.951	512.202
46.2732	1667.31	1123.51	1107.05	2373.44	571.207	567.687	740.103	543.496
46.9848	2832.35	1696.41	1652.64	6400.88	600.213	606.019	758.208	572.357
47.6964	5405.51	2799.69	2738.88	18523.2	628.593	638.83	799.479	622.688
48.4177	10466.3	4890.18	4723.97	44313.9	694.778	690.688	872.915	674.235
49.1582	19123.9	8441.44	8188.85	84452.6	748.311	770.214	907.308	741.306
49.8987	31335.5	13805.6	13396	129340	799.497	860.14	1006.76	816.954
50.6007	46336.6	21165.4	20474	163985	903.005	992.345	1157.6	931.871
51.3219	62909.4	30126.9	29234.5	175888	999.919	1133.7	1243.53	1052.37
52.072	79702.7	40102.3	38964.5	183622	1105.78	1335.4	1434.31	1202.99
52.7837	96215.5	50785.7	49257	188786	1279.77	1583.65	1649.27	1425.94
53.5241	111587	61497.2	59466.4	192284	1439.33	1908.96	1879.39	1695.72
54.2358	125284	72341.1	69441.9	196296	1625.1	2281.85	2179.68	1977.38
54.9763	138448	83366.8	79508.5	205814	1829.71	2799.97	2505.54	2324.34
55.6879	149249	94104.4	88967.7	208522	2048.56	3244.82	2893.22	2698.9
56.438	156986	104258	97982	208141	2313.22	3773.16	3347.73	3120.44
57.14	163321	113497	106182	201541	2589.5	4380.97	3772.53	3574.86
57.8805	166645	122150	113769	185784	2861.54	4997.77	4250.85	4061.31
58.5921	169001	129953	120847	185734	3165.8	5623.98	4753.81	4482.71
59.323	171166	137375	127309	188743	3446.65	6240.98	5238.22	4979.63
60.0443	172923	143726	133766	190792	3725.79	6851.36	5728.65	5441.76
60.7655	174611	149269	139366	171934	4067.57	7468.22	6221.74	5970.18
61.4964	176125	153462	143747	158981	4371.22	8051.48	6716.39	6444.52
62.2176	177309	157313	148936	118797	4675.74	8681.76	7239.18	6929.52
62.9773	178458	160218	152844	85224.9	5001.04	9202.4	7699.28	7396.24
63.6794	179020	162290	155046	76836.6	5344.3	9837.17	8197.05	7900.59
64.4102	179656	164330	157566	76849.6	5707.45	10435.5	8680.84	8383.28
65.1507	180690	165407	160031	60888.9	6041.27	11039	9271.31	8935.51
65.8527	181078	166231	161765	45823.3	6405.91	11668.5	9772.33	9378.97
66.5932	181742	166576	163358	40735.1	6769.09	12232.4	10315.8	9952.88
67.3241	181088	167406	163995	42694.8	7165.88	12836.9	10790.7	10488.4
68.0357	180464	167755	165161	34242.1	7600.64	13508.9	11392.1	11062
68.7666	180638	167956	165503	28134.5	8044.42	14206.5	11996.4	11654
69.5167	180720	168305	165578	25197.6	8508.55	14842.1	12631.6	12209.2
70.2187	177000	168583	165434	21868.5	9009.61	15571.1	13205	12862
70.9496	178442	168456	164801	18384	9512.28	16284.4	13939.1	13564.5
71.69	170959	167615	163790	18713.1	10104.4	17037.5	14530.2	14274.9
72.4017	170442	166482	165215	16365.8	10735.1	17908.5	15322.5	15062.2
73.1133	153050	168418	164738	12262.3	11357.6	18672.9	15977.4	15745.2
73.8634	116757	168455	164461	12305.1	12059.7	19546.8	16767.4	16557.7
74.5847	96747.5	155783	160404	12179.1	12831.4	20461.3	17603.6	17467
75.2963	83241.5	141588	128222	9962.47	13666.4	21386.5	18467.1	18304.3
76.0272	67804.8	71283.6	102948	10191.8	14474.7	22471.8	19501.1	19329.1
76.7388	49786.2	65924.4	74380.4	10773.8	15334.7	23491.3	20433.3	20248.2
77.4793	43896	52881.6	56413.5	10158.9	16383.7	24547.2	21550.8	21222.6
78.2198	39699.9	49736.6	38872.3	10284.8	17340.3	25710.4	22684.7	22277.4
78.9506	25994.3	41486.6	30047.1	9597.93	18497.5	26851.2	23850.4	23527
79.6623	25711.1	31530.6	22778.5	9652.52	19662.9	27803.5	25176.5	24539.9
80.3835	25774.7	35624.1	17910	11222	20824.4	28865.8	26214.1	25746.1
81.1144	25925.5	24772.6	13739.4	9584.94	22107	29674.8	27445.5	26673.5
81.826	25206.5	26900.9	11470.7	9631.8	23340.8	30334.5	28201.8	27592.1
82.5569	22292.1	23620.8	9227.06	8177.25	25058.1	30881.7	28980.9	28351.1
83.2781	17823.5	20166	7815.99	10512.8	26142.7	31130	29521	28900.4
84.0186	16867.5	23752.3	7514.34	7221.8	25938.5	31414	29664.2	29196.2
84.7399	13907.7	23245.4	7086.91	7922.12	25904	31495.6	29882	29535.8
85.4707	14443.6	14586.4	7085.73	6230.01	26619.3	31500.5	31046.9	29624
86.2016	11776.7	14398.6	6002.24	6059.88	27427.1	31293.2	31552.5	29629.2
86.9325	11543.2	12936.5	6133.99	6659.31	27329.2	31277.8	31705.9	29546.5
87.6441	11103.7	12175.9	9519.01	6505.51	27266.4	31489.6	31003.4	29130.3
88.375	12797.5	11031.9	8241.31	6819.25	27727.5	31240.6	28900.5	29173.1
89.0962	15332.3	10107.8	5726.96	5636.43	27944.5	30986.7	28665.7	29565
89.8271	16529.4	9161.91	8488.08	4912.64	27773.2	25416.8	27814.7	27721.5
90.5387	15478.2	9657.89	7304.31	5415.89	28384.8	18798.4	22741.2	21271.4
91.2792	9528.15	10045.2	6537.07	4727.21	22821.1	11329.8	15461.3	14363
92.0101	7703.63	10320.7	7698.17	4381.02	19434.7	8106.46	8064.55	14037.9
92.7698	8246.3	8426.89	4784.76	4205.01	13630.1	5639.76	5879.38	6492.05
93.4622	6672.56	8166.96	5264.39	4332.04	9856.13	3990.05	5104.46	5119.12
94.193	5531.83	8867.55	5478.05	3932.11	10159.9	3047.21	5995.16	3401.11
94.9047	5025.77	6944.98	4141.02	3823.78	7411.88

## Sheet: Figure 2E
Temperature	no inhibitor				Tazobactam
15.0286	588.919	554.132	550.23	760.801	857.575	856.244	511.54	676.401
15.5864	580.456	551.941	537.045	851.642	1972.8	1015.46	534.552	736.341
16.1442	602.106	544.657	524.66	702.437	2123.07	775.229	505.345	799.608
16.6923	578.828	531.274	508.016	673.024	1918.08	838.838	493.539	649.455
17.2597	576.318	548.339	520.125	657.241	1077.43	857.474	494.64	579.315
17.8078	571.64	536.528	514.617	713.004	1071.82	825.038	506.116	602.715
18.3656	585.052	541.492	523.852	738.828	602.539	951.466	512.409	648.339
18.9234	578.97	547.941	529.921	668.515	652.331	787.053	517.838	668.17
19.4715	565.588	538.774	522.795	583.087	1007.43	780.65	518.388	1088.02
20.0389	563.034	525.115	525.761	681.681	1011.04	710.343	508.739	710.02
20.5967	573.468	533.726	544.969	581.29	970.978	753.156	512.165	600.62
21.1544	565.284	528.058	525.217	598.647	819.645	670.723	516.321	557.417
21.7122	559.587	533.449	546.946	678.895	775.904	727.926	513.372	596.239
22.2796	560.308	540.594	544.515	596.346	746.952	691.02	512.792	576.321
22.8181	563.414	536.713	540.587	585.892	722.249	702.647	515.233	566.212
23.3759	560.836	523.777	535.671	600.544	687.658	711.254	497.123	514.347
23.9337	576.277	529.667	524.671	619.903	656.934	686.29	506.898	486.305
24.4914	562.301	527.681	525.747	596.168	683.069	683.485	517.856	482.608
25.0588	566.323	527.546	532.134	592.22	915.523	947.501	489.939	484.901
25.607	562.764	507.39	525.317	552.384	624.382	688.143	495.8	464.463
26.1743	557.479	513.212	524.684	583.144	616.613	748.869	486.884	483.126
26.7129	552.032	511.95	516.232	637.478	658.953	615.504	494.716	492.191
27.2706	542.705	510.65	503.559	871.566	710.75	628.25	482.501	479.197
27.8188	556.053	525.57	526.345	674.319	804.158	634.533	491.905	504.911
28.3669	548.908	503.594	501.079	662.642	654.402	625.75	473.692	463.837
28.9247	544.804	512.442	517.426	616.117	556.517	682.488	471.486	469.574
29.4825	559.26	501.811	521.925	615.015	543.115	643.542	466.872	483.937
30.0595	550.122	511.87	522.323	607.932	564.406	695.477	472.16	523.825
30.6172	540.578	523.821	524.074	577.369	691.311	625.205	598.096	532.256
31.175	550.152	505.19	516.662	565.972	602.094	695.614	531.497	485.729
31.752	547.731	513.69	504.794	566.914	551.658	643.71	468.4	475.114
32.2713	549.52	521.333	516.755	889.407	561.747	741.443	463.304	486.17
32.8291	552.178	509.767	507.418	577.197	595.872	737.615	455.308	481.662
33.3965	538.221	500.493	500.079	561.449	553.496	747.359	449.279	508.229
33.9639	550.387	512.036	505.488	572.833	565.268	805.765	472.023	528.386
34.5312	541.765	510.48	503.552	562.541	559.059	908.354	471.14	479.333
35.0698	547.713	507.441	500.373	524.15	556.72	880.212	449.418	493.639
35.6371	546.009	508.682	501.987	525.311	554.88	994.227	450.317	491.212
36.1757	534.903	488.263	506.093	521.494	524.178	977.769	452.25	491.23
36.7431	547.744	507.219	509.816	532.506	534.966	910.671	444.446	483.327
37.3008	544.324	500.284	518.674	525.483	541.236	1015.3	433.378	476.357
37.8586	537.962	495.329	492.724	570.383	588.857	1053.65	435.975	465.587
38.4164	548.46	507.033	515.342	534.643	643.881	918.73	440.722	512.394
38.9645	545.758	498.298	501.542	571.176	576.275	894.969	451.771	496.931
39.5415	539.142	507.819	496.924	582.414	564.592	823.394	455.719	487.066
40.0993	533.136	503.752	485.355	599.433	537.232	771.355	450.682	512.553
40.657	540.652	497.916	495.716	593.531	572.685	1024.39	460.013	557.525
41.2148	535.342	501.494	495.424	616.363	517.453	909.501	509.732	496.067
41.7822	537.494	505.801	495.642	595.97	529.058	730.009	443.611	459.923
42.3304	528.972	510.21	496.901	908.918	586.663	806.123	424.853	514.445
42.9074	555.004	489.94	497.252	625.532	533.105	726.037	426.654	571.362
43.4651	552.162	486.794	490.566	686.153	507.549	702.131	437.905	626.566
44.0325	530.772	492.449	485.664	627.455	540.778	666.192	467.948	633.866
44.5903	532.896	491.81	487.772	630.262	554.037	767.362	457.43	712.375
45.1576	523.954	480.359	487.003	605.349	570.621	714.479	453.848	612.194
45.6962	524.754	494.758	490.003	574.946	673.837	711.524	479.689	537.025
46.2636	537.807	503.89	494.82	825.318	632.83	709.085	494.144	518.693
46.8213	547.517	508.673	502.253	590.203	742.353	711.031	506.931	580.456
47.3791	554.882	501.925	511.275	605.302	628.18	739.622	520.198	585.965
47.9273	574.728	520.866	517.442	571.918	644.227	771.866	534.65	547.663
48.4946	593.83	542.817	549.965	589.306	814.95	777.42	558.591	578.821
49.0428	627.474	560.395	562.003	631.904	658.15	771.034	554.082	580.566
49.6005	700.415	608.212	617.862	765.877	717.983	792.232	629.893	597.252
50.1679	772.715	672.435	677.317	786.053	695.857	812.073	603.083	617.634
50.7257	888.457	768.515	768.73	871.168	720.241	894.962	628.954	619.419
51.3027	1016.37	888.697	885.106	997.402	788.256	847.149	667.214	650.688
51.8412	1165.53	1001.09	1029.04	1145.26	842.339	939.242	688.548	663.958
52.4086	1353.73	1141.82	1167.5	1239.46	815.022	929.502	793.449	683.516
52.9664	1546.19	1298.39	1339.55	1390.02	1105.79	976.769	765.414	734.14
53.5434	1729.33	1441.18	1480.91	1502.08	969.416	943.637	771.899	728.647
54.0819	1938.69	1586.57	1637.62	1679.17	922.787	1013.32	817.148	828.971
54.6397	2119.05	1720.39	1778.19	1816.07	977.038	1062.83	863.119	816.204
55.1975	2341.06	1874.71	1941.29	1938.9	1018.88	1076.43	905.74	861.033
55.7456	2541.41	2051.86	2098.63	2083.84	1037.37	1072.55	946.076	897.011
56.3322	2760.78	2198.08	2258.91	2241.23	1107.14	1097.86	961.665	988.994
56.89	2954.73	2347.28	2431.96	2405.32	1155.81	1123.24	1010.39	1092.79
57.4381	3194.78	2512.63	2594.33	2547.28	1215.54	1155.86	1053.93	1038.79
57.9863	3401.05	2669.31	2755.57	2716.74	1249.89	1212.65	1083.96	1060.19
58.5441	3661.34	2846.47	2941.25	2869.36	1333.53	1251.68	1164.24	1132.19
59.0922	3930.82	3021.88	3148.37	3087.93	1375.6	1322.17	1177.22	1173.04
59.6596	4140.27	3197.94	3312.3	3206.03	1403.21	1396.5	1239.53	1214.13
60.227	4371.72	3384.97	3497	3371.31	1462.12	1412.29	1303.11	1266.09
60.7847	4609.02	3569.32	3680.9	3522.97	1525.52	1531.96	1341.6	1322.7
61.3329	4888.55	3742.29	3878.81	3697.21	1597.08	1523.8	1381.55	1382.32
61.881	5149.38	3912.42	4084.72	3879.53	1662.18	1637.77	1416.91	1432.7
62.458	5457.33	4136.93	4327.63	4103.7	1713.08	1705.86	1488.12	1474.72
63.035	5723.38	4337.8	4525.27	4272.83	1768.33	1692.36	1543.26	1522.62
63.5928	6003.24	4540.45	4690.76	4516.22	1809.91	1812.51	1606.66	1584.47
64.1217	6318.93	4774.06	4946.56	4707.31	1864.67	1809.62	1658.29	1630.4
64.6891	6594.65	4982.32	5261.65	4918.79	1945.61	1862.17	1689.35	1706.58
65.2757	6970.9	5210.71	5517.42	5131.34	1989.28	1947.61	1750.67	1736.16
65.8239	7236.65	5458.84	5769.4	5425.08	2055.9	1990.58	1819.11	1807.26
66.3528	7587.09	5691.03	5976.35	5564.91	2139.31	2056.59	1848.43	1839.33
66.9298	7950.8	5947.11	6201.05	5822.47	2192.78	2097	1926.03	1902.91
67.4972	8334.03	6229.45	6453.86	6117.71	2221.59	2154.95	1991.37	1932.93
68.0549	8705.71	6455.28	6684.43	6310.92	2283.18	2186.85	1997.67	1989.2
68.6031	9035.99	6759.82	6923.04	6574.08	2345.41	2263.19	2059.1	2060.37
69.1609	9487.61	6988.1	7167.1	6836.05	2405.95	2313.2	2099.33	2106.38
69.7475	9898.68	7297.57	7456.58	7079.1	2527.42	2318.8	2176.64	2135.28
70.286	10248.8	7616.25	7725.6	7388.1	2526.65	2424.68	2208.19	2185.81
70.8438	10711.3	7887.97	8025.09	7669.7	2661.78	2424.07	2298.42	2270.54
71.4208	11104.2	8226.35	8262.05	7888.6	2675.7	2465.83	2350.4	2325.42
71.9785	11578.1	8502.66	8619.37	8190.97	2730.95	2597.4	2403.97	2364.63
72.5363	12028.4	8847.24	8927.3	8507.37	2796.6	2605.11	2436.13	2436.54
73.1229	12503.2	9156.76	9257.35	8830.65	2855.99	2664.58	2509.31	2483.49
73.6615	12986.9	9519.95	9567.19	9120.81	2960.62	2730.03	2550.45	2564.66
74.2192	13454.3	9836.27	9893.58	9419.4	2982.19	2739.5	2615.53	2610.73
74.777	13964	10145.8	10265.4	9716.98	3072.4	2839.37	2669.01	2658.69
75.3348	14484.8	10499.6	10540.3	10067	3131.14	2858.11	2702.59	2723.67
75.8925	14979.9	10833.7	10920.3	10392.9	3223.92	2920.68	2793.67	2778.06
76.4792	15475.2	11200.1	11278.8	10657	3267.41	2970.68	2850.5	2804.09
77.0273	16041.6	11629.9	11594.4	10999.9	3336.39	3004.24	2930	2848.82
77.5851	16580.6	11959.5	12013.3	11334.3	3393.34	3067.92	2977.74	2879.48
78.1428	17127.5	12294.7	12327.3	11725.8	3470.41	3143.27	3053.6	3996.9
78.7102	17697.5	12734.9	12755.6	12037	3517.51	3204.47	3103.3	3640.15
79.2584	18300.5	13165.8	13137.7	12432.2	3612.5	3264.89	3169.5	2972.71
79.8257	18924.2	13589	13534.4	12835.5	3659.96	3341	3245.58	2962.06
80.3835	19607.3	13988.3	13991.3	13226.9	3711.53	3336.6	3303.46	2996.79
80.9413	20215.1	14504.4	14461.9	13559.2	3896.89	3454.85	3360.04	2988.75
81.5183	20886.6	14990	14899	13957.9	3880.58	3490.85	3405.9	3032.97
82.0664	21594.4	15534.9	15390.5	14472.2	3924.56	3549.78	3480.3	3033.71
82.6242	22426.4	16124.9	15869	14855	4012.17	3607.59	3550.61	3056.12
83.1916	23196.8	16667.6	16432	15386.7	4057.9	3640.91	3604.52	3099.92
83.7397	23961.4	17317.7	16817.9	15896.1	4162.06	3698.33	3655.79	3147.02
84.3071	24772.4	18052	17317.4	16411.8	4232.53	3740.92	3775.15	3204.48
84.8745	25697.5	18691.4	17906.8	16989	4352.09	3833.12	3795.8	3310.57
85.4227	26511.6	19492	18215.8	17565	4399.83	3867.47	3874.86	3296.07
85.9804	27280.8	20371.3	19060.7	18166.4	4489.51	3930.37	3965.83	3321.3
86.5478	28308.8	21098.5	19983	18864	4614.17	4030.99	4009.35	3374.48
87.1152	29171.9	21891.7	20644.9	19616.3	4705.77	4096.29	4134.69	3419.55
87.6537	30154.4	23022.1	21286.7	20327	4813.91	4169.48	4199.05	3465.48
88.2307	31118.6	23881.5	22198.3	21156.4	4875.46	4245.33	4252.27	3546.53
88.7789	31990.1	24960.4	23086	21949.1	4987.8	4308.35	4348.42	3581.62
89.3366	32945.8	26009.9	23825.3	22754.2	5115.23	4441.44	4407.85	3619.16
89.904	33877	27267	24215	23620	5236.27	4501.87	4556.38	3622.58
90.4618	34960.1	28170.2	25416.2	24537.1	5372.16	4635.01	4682.03	3765.09
91.0292	35961.2	29384.8	26272	25332.9	5579.47	4740.28	4837.82	3816.12
91.5869	37041	30596.6	26483	26157.3	5704.63	4865.91	5031.56	3859.96
92.1447	38255.9	31698.5	27138.5	26996.5	5872.25	4989.4	5157.42	3897.15
92.7217	39263.9	33036.3	27589.2	27923	6044.62	5166.51	5290.22	3917.57
93.2699	39922.3	34551.7	28022.3	28579.9	6289.82	5343.87	5460.8	3987.51
93.8372	40841	35849.3	29857.3	29684.2	6559.77	5494.83	5663.12	4055.21
94.395	40168.4	38402.7	28990	29789.9	6781.89	5730.37	5851.57	3873.8
94.9624	38495.4

## Sheet: Figure 2F
Temperature	No Inhibitor				Tazobactam 120
15.3556	1004.42	890.009	972.764	1144.2	1102.73	1050.5	1018.07
16.0865	986.342	869.9	932.725	1139.69	1100.55	1031.81	1022.2
16.8077	1026.63	862.089	970.144	1157.16	1108.75	1011.68	950.9
17.529	1024.97	879.498	976.332	1308.08	1068.16	1062.45	937.909
18.2502	1034.88	880.099	1017.11	1167.53	1033.16	1071.57	947.577
18.9811	991.901	855.816	984.276	1184.86	1071.61	1088.62	968.15
19.7023	991.244	886.686	963.944	1403.7	1030.46	1056.53	930.707
20.4332	983.964	881.262	980.633	1273.23	1027.22	1120.74	931.145
21.1544	992.716	907.998	966.288	1243.77	1013.48	1119.05	946.468
21.8853	957.069	887.26	983.557	1242.49	1035.19	1111.74	972.735
22.6162	956.317	858.578	967.524	1185.35	1068.61	1101.02	1037.95
23.3374	957.976	895.363	996.353	1282.29	1035.08	1115.71	994.767
24.0683	945.436	869.092	1528.22	1241.55	1091.62	1118.12	997.358
24.7992	935.465	874.835	1006.54	1319.69	1039.48	1130.76	1000.37
25.53	943.032	818.086	988.275	1271.79	1022.51	1131.28	1005.21
26.2609	930.042	840.777	1007.59	1401.01	1026.45	1111.52	1057.75
26.9918	968.055	843.267	991.987	1216.39	1027.85	1129.11	1015.29
27.713	1018.59	808.965	965.397	1133.12	1065.89	1139.61	1026.34
28.4343	993.985	803.418	901.262	1149.04	1068.34	1125.58	994.751
29.1651	982.72	801.076	895.899	1125.68	1036.38	1111.17	972.87
29.896	960.661	786.116	876.218	1430.34	1104.11	1097.08	1018.08
30.6172	955.088	796.706	870.292	1241.7	1104.84	1086.15	1156.41
31.3962	923.351	794.574	883.137	1174.65	1110.87	1035.44	925.863
32.0982	926.075	803.839	864.285	1149.68	1092.96	1056.14	947.016
32.8195	943.515	830.853	877.989	1147.24	1085.86	1050.12	947.677
33.5503	863.665	798.945	894.576	1159.41	1056.57	1050.47	921.683
34.2908	1041.24	810.824	877.58	1141.26	1085.34	1010.99	963.794
35.0313	966.404	797.587	895.176	1156.75	1093.98	1028.13	938.397
35.7237	956.945	812.851	883.285	1206.66	1080.88	1025.79	974.035
36.4449	953.492	806.106	897.711	1180.44	1044.37	1033.55	939.753
37.1854	977.816	807.429	883.746	1155.88	1116.91	996.158	960.594
37.9163	960.923	794.558	910.246	1183.38	1017.21	993.236	923.279
38.6472	960.191	826.451	893.855	1249.39	1028.44	1009.44	891.864
39.3588	869.045	801.105	900.057	1162.08	977.796	994.749	821.792
40.0897	843.257	798.742	873.597	1183.11	961.712	1001.92	846.469
40.8109	939.459	774.62	887.999	1179.23	957.924	998.016	847.182
41.561	834.525	805.072	898.63	1190.37	935.97	1005.73	892.815
42.2726	924.575	791.727	867.45	1220.51	937.439	976.351	927.509
43.0131	818.304	788.801	869.18	1168.01	943.011	979.772	938.291
43.7248	811.105	784.9	877.063	1172.89	913.66	994.565	957.144
44.446	796.983	793.019	873.422	1183.17	932.346	990.476	969.308
45.1673	839.176	843.474	902.017	1240.69	950.516	1000.27	920.905
45.8981	854.379	836.655	924.829	1292.83	984.432	985.345	943.046
46.6194	1039.23	917.927	1046.12	1447.99	991.348	951.955	901.178
47.3695	1175.07	1165.37	1466.33	1616.47	991.48	993.227	888.849
48.0811	2352.03	2246.7	3933.88	2620.81	1095.07	1047.92	1080.86
48.8312	8385.63	8029.67	19654	8769.47	1176.63	1095.93	949.698
49.5429	32695.3	30233.7	62937.4	34654.5	1373.79	1198.13	999.14
50.2833	75552.2	68517	119657	78551.8	1624.74	1310.26	1088.32
50.9757	116977	109094	160924	118366	2054.01	1512	1247.43
51.7355	146307	139798	173580	143749	3462.43	1878.24	1617.48
52.4375	165882	159292	181434	158846	7814.2	2893.45	2398.58
53.178	172542	168482	183648	168493	15664.6	5436.85	4388.39
53.8992	176103	172681	180700	174960	23647.8	10164.3	8197.25
54.6397	177309	176319	168137	172391	30586.9	16045.1	13159.8
55.3417	184096	179628	163100	175200	36132.6	21770.7	18106.5
56.0822	183630	180538	145503	170015	41499	26960.1	22467.4
56.8034	188080	174980	156979	159388	42378.8	31654.7	26788.9
57.5343	185367	170510	161781	157295	44756.8	35036.2	29761.5
58.2555	187836	157062	117814	179476	45230.9	37302.5	31318
58.996	185107	136370	69408	113895	47052.2	38191.1	32277.6
59.6981	176222	162034	58444.3	96515.3	52319.2	40917.3	33033.1
60.4289	128757	139952	55225.5	71250.9	53608.2	40678.2	32480.3
61.1502	85177.8	93326.1	64307.2	47149.5	57386	38832.7	31952
61.881	55856.5	79646.3	73136	54069.6	60220.2	38640.8	31841.6
62.6023	50271.8	68175.4	39168.2	33376.7	55186.1	39222.4	31803.3
63.3428	51067.1	35909.6	47016.2	32071.9	53524.3	37998	30637.5
64.064	53999.7	29732.6	45152.6	26711.5	46599.7	35855.9	31151
64.7757	44977.2	26686.2	35914.4	27252.6	42046.6	36020.9	31014
65.5354	49568.8	24539.3	41219.3	19678.7	33938.8	36311.8	32166.5
66.2278	36426.8	18959.8	45113.2	16437.9	20597.5	35565.1	33809.3
66.9586	34781.1	17096.9	28927	11860.2	21237.3	36988.8	34819.1
67.6991	27983	19749.5	22531.7	13557.7	17220.7	37052.2	33098.4
68.4204	26178	16410.4	20691.7	12637	14575.9	38522.8	35039.6
69.1416	33572.2	15548.2	11929	11695.1	11891.7	38379.5	35045
69.8917	14898	18817.7	17040.8	11095.4	10626.4	35941.1	31895.9
70.5937	10264	20753.8	15524.9	12973.3	11516.6	36593.8	35143.6
71.315	13401.4	14196.1	10080.5	12812.8	10789	33945.7	35030.7
72.0555	14101.9	15518.2	8935.95	11419.6	7882.15	29848.9	25546.5
72.796	12923.3	11764.9	5623.96	13730.6	7218.47	31719.1	25217.9
73.498	11361.9	14690.8	5906.62	11097.8	8816.44	31186.8	20818.8
74.2192	9577.32	11233.8	5376.22	10319.1	6065.99	26314	21516.1
74.9501	7985.95	10252.8	5326.6	11135.2	5129.37	19271.9	17877.1
75.7002	7553.06	11478.4	5025.96	7041.09	4427.1	15203	17331.5
76.4022	10032.5	8614.65	4662.99	13593.4	5608.16	14546.5	16730
77.1427	7101.38	7671.87	4522.35	8594.72	4451.66	13192.1	18405.8
77.8543	7070.34	8095.99	5975.73	9915.62	4614.75	10039.5	12658.9
78.5852	6754.35	8305.52	4370.42	10871.7	4658.19	10423.5	11700.1
79.3257	5857.73	10049.1	4408.87	7154.96	6391.32	9974.53	12293.7
80.0373	7443.98	7196.66	4325.15	7253.79	4578.15	9852.69	11915.3
80.7682	4875.31	7914.35	3988.78	6914.87	4881.8	9305.46	6941.82
81.4894	5255.4	6222.34	4555.26	6767.83	4151.68	7148.8	8310.82
82.2203	6011.23	5823.67	4146.38	9995.62	5818.43	7760.96	7461.04
82.9319	4044.22	5676.14	4837.93	7729.75	3820.14	6165.12	6729.21
83.6628	4054.26	4643.12	4503.26	12092	4904.51	6630.4	5469.3
84.3841	4974.42	5148.1	3670.35	7086.14	5819.81	6690.12	4377.07
85.1245	4146.66	4339.63	2778.09	6710.47	3556.58	6031.71	4848.94
85.8265	3783.91	4918.76	3984.23	4872.82	4599.66	6410	5542.28
86.5767	4068.24	6766.96	2593.92	7677.41	4162.03	4952.14	4608.22
87.2979	4260.77	5082.82	3138.25	7113.88	4331.52	4836.19	4101.4
88.0288	3659.92	4300.34	2944.86	5533.39	4305.72	5790.36	5184.95
88.7404	3241.74	4087.48	2426.46	5725.19	3027.24	4811.37	3587.63
89.4809	5224.78	4081.82	3332.45	4319.12	2503.52	3625.25	3642.28
90.2021	3663.88	3202.93	2651.47	4375.93	2764.37	4704.05	3576.29
90.933	3844.42	4350.62	2962.45	4626.14	2519.97	3721.66	2867.64
91.6639	2652.7	5683.51	2722.72	7865.13	2928.93	2803	2877.15
92.3851	3841.13	5767.01	2978.72	3045.65	2454.13	2512.94	2720.76
93.1256	2775.74	7292.5	3434.24	4747.61	2122.92	2604.49	2571.73
93.8372	2771.46	4714.28	2195.35	3407.35	1722.54	2273.58	2373.51
94.5585	2637.19	3507.7	2128.98	4181.5	2063.6	2556.01	2227.18

## Sheet: Figure 3D-G
	FICi values
Figure 3D	E.coli TEM104	TEM 3.0 Peptide	TEM 3.1 Peptide	TEM 3.2 Peptide	TEM 3.3 Peptide	BGAL Peptide
	Replicate1	0.254	0.75	0.188	0.133	1
	Replicate2	0.25	0.625	0.141	0.129	1
	Replicate3	0.375	0.5	0.188	0.375	1
	Replicate4	0.127	0.5	0.313	0.313	1
	Replicate5	0.25	1	0.127	0.133	-
Figure 3E	E.coli SHV11	TEM 3.0 Peptide	TEM 3.1 Peptide	TEM 3.2 Peptide	TEM 3.3 Peptide	BGAL Peptide
	Replicate1	0.75	0.25	0.156	0.375	2
	Replicate2	0.75	0.375	0.25	0.25	1
	Replicate3	0.5	0.281	0.281	0.188	1
	Replicate4	0.75	0.375	0.375	0.281	1
	Replicate5	0.75	0.126	0.375	0.375	-
Figure 3F	E.coli Kanamycin resistant	TEM 3.0 Peptide	TEM 3.1 Peptide	TEM 3.2 Peptide	TEM 3.3 Peptide	BGAL Peptide
	Replicate1	0.75	0.75	2	2	2
	Replicate2	1	1	2	2	2
	Replicate3	1	1	2	2	2
	Replicate4	1	1	2	2	2
Figure 3G	TEM3.2 peptide	E.coli TEM 104	E.coli SHV11	E.coli TEM 30	E.coli TEM 206	E.coli TEM 148	E.coli TEM 163
	Replicate1	0.188	0.156	0.094	0.25	0.375	0.094
	Replicate2	0.141	0.25	0.07	0.5	0.25	0.125
	Replicate3	0.188	0.281	0.094	0.375	0.25	0.156
	Replicate4	0.313	0.375	0.066	-	-	0.039
	Replicate5	0.127	0.375	0.375	-	-	-
	NDM1-1 peptide	E. coli NDM-5a	E. coli NDM-5b	TEM104
	Replicate1	0.37	0.156	0.5
	Replicate2	0.38	0.214	0.78
	Replicate3	0.21	0.34	0.72
	Replicate4	0.195	0.25	0.05
	Replicate5	0.25	0.16	0.75
	NDM1-2 peptide	E. coli NDM-5a	E. coli NDM-5b	TEM104
	Replicate1	0.375	0.156	0.75
	Replicate2	0.36	0.25	1
	Replicate3	0.25	0.29	0.5
	Replicate4	0.159	0.31	1
	Replicate5	0.25	0.181	0.72
	BGAL peptide	E. coli NDM-5a	E. coli NDM-5b	TEM104
	Replicate1	2	2	1
	Replicate2	2	1	1
	Replicate3	2	2	1
	Replicate4	1.5	2	1
	Replicate5	2	1.5	1.5
	P33 peptide	E. coli NDM-5a	E. coli NDM-5b	TEM104
	Replicate1	2	0.75	1
	Replicate2	2	1	0.625
	Replicate3	1.5	1	0.258
	Replicate4	2	0.75	1
	Replicate5	2	1.5	1

[truncated: 31 more sheets: Figure 4A, Figure 4B 4D, Figure 4E, Figure 5E-F, Figure 7A, Figure 7B, Figure 7E-G, Figure 8B-E, Table 1, Table 2, Table 3, Suppl. Table 1, Suppl. Table 2, Suppl. Table 3, Suppl. Table 4, Suppl. Table 5, Suppl. Figure 2D, Suppl. Figure 2E, Suppl. Figure 2F, Suppl. Figure 2G …]
